# Supplementary material for: Comprehensive Analysis of the Global Protein Changes That Occur During Salivary Gland Degeneration in Female Ixodid Ticks Haemaphysalis longicornis
Source: Front Physiol. 2019 Jan 22;9:1943. doi: 10.3389/fphys.2018.01943 (PMC6349780; doi:10.3389/fphys.2018.01943)
Supplement: TABLE S2 — The common proteins were identified in all three experiments. Up-regulated or down-regulated proteins were also counted and recorded in this excel. [file Table_2.XLSX]

## Sheet: test 1
Checked	Protein FDR Confidence	Master	Accession	Description	Exp. q-value	Sum PEP Score	Coverage	# Peptides	# PSMs	# Unique Peptides	# Protein Groups	# AAs	MW [kDa]	calc. pI	Found in Sample: [S1] F1: 114, Sample, 0h	Found in Sample: [S2] F1: 115, Sample, 24h	Found in Sample: [S3] F1: 116, Sample, 48h	Found in Sample: [S4] F1: 117, Sample, 72h	Modifications	Abundance Ratio: (115) / (114)	Abundance Ratio: (116) / (114)	Abundance Ratio: (117) / (114)	Abundance Ratio: (116) / (115)	Abundance Ratio: (117) / (115)	Abundance Ratio: (117) / (116)	Abundance Ratio (log2): (115) / (114)	Abundance Ratio (log2): (116) / (114)	Abundance Ratio (log2): (117) / (114)	Abundance Ratio (log2): (116) / (115)	Abundance Ratio (log2): (117) / (115)	Abundance Ratio (log2): (117) / (116)	Abundances (Scaled): F1: 114, Sample, 0h	Abundances (Scaled): F1: 115, Sample, 24h	Abundances (Scaled): F1: 116, Sample, 48h	Abundances (Scaled): F1: 117, Sample, 72h	emPAI	# Razor Peptides	Score Sequest HT	# Peptides Sequest HT
FALSE	High	Master Protein	c12317.graph_c0_4[482-724]	c12317.graph_c0_4[482-724]	0	14.02	62.963	3	9	3	1	81	7.8	5.95	High	High	High	High		1.397	1.039	1.299	0.744	0.93	1.25	0.48	0.06	0.38	-0.43	-0.11	0.32	84.5	118	87.8	109.7	2.981	0	16.86	3
FALSE	High	Master Protein	c17097.graph_c0_4[27-1115]	c17097.graph_c0_4[27-1115]	0	47.223	33.0579	7	35	7	1	363	32.8	10.11	High	High	High	High		2.319	1.298	1.793	0.56	0.773	1.382	1.21	0.38	0.84	-0.84	-0.37	0.47	62.4	144.7	81	111.9	2.981	0	113.42	7
FALSE	High	Master Protein	c17254.graph_c0_9[587-54](REVERSESENSE)	c17254.graph_c0_9[587-54](REVERSESENSE)	0	9.24	10.6742	2	5	2	1	178	20.1	9.35	High	High	High	High		1.458	1.38	1.133	0.946	0.777	0.821	0.54	0.46	0.18	-0.08	-0.36	-0.28	80.5	117.3	111	91.2	0.701	0	11.49	2
FALSE	High	Master Protein	c17270.graph_c0_4[42-539]	c17270.graph_c0_4[42-539]	0	8.315	10.241	3	9	3	1	166	19.3	9.22	High	High	High	High		0.654	0.74	0.537	1.131	0.821	0.726	-0.61	-0.43	-0.9	0.18	-0.28	-0.46	136.5	89.3	100.9	73.3	0.995	0	19.91	3
FALSE	High	Master Protein	c17359.graph_c0_2[88-261]	c17359.graph_c0_2[88-261]	0	10.193	44.8276	2	4	2	1	58	6.1	11.24	High	High	High	High		0.781	0.604	0.511	0.773	0.654	0.846	-0.36	-0.73	-0.97	-0.37	-0.61	-0.24	138.2	107.9	83.4	70.6	2.981	0	9.72	2
FALSE	High	Master Protein	c17809.graph_c0_7[526-107](REVERSESENSE)	c17809.graph_c0_7[526-107](REVERSESENSE)	0	22.071	12.8571	3	18	3	1	140	16.3	9.33	High	High	High	High		1.662	0.563	0.729	0.339	0.439	1.296	0.73	-0.83	-0.46	-1.56	-1.19	0.37	101.2	168.2	56.9	73.8	6.499	0	41.3	3
FALSE	High	Master Protein	c17829.graph_c0_5[263-883]	c17829.graph_c0_5[263-883]	0	16.347	9.17874	3	6	3	1	207	23.8	5.9	High	High	High	High		0.704	0.598	0.629	0.849	0.893	1.052	-0.51	-0.74	-0.67	-0.24	-0.16	0.07	136.4	96.1	81.6	85.8	1.154	0	16.14	3
FALSE	High	Master Protein	c20489.graph_c0_2[97-267]	c20489.graph_c0_2[97-267]	0	14.649	57.8947	3	8	3	1	57	6.3	6.54	High	High	High	High		0.685	0.998	0.72	1.456	1.05	0.721	-0.55	0	-0.47	0.54	0.07	-0.47	117.6	80.5	117.3	84.6	9	0	14.7	3
FALSE	High	Master Protein	c20892.graph_c0_11[982-131](REVERSESENSE)	c20892.graph_c0_11[982-131](REVERSESENSE)	0	22.125	12.6761	2	34	2	1	284	26.3	9.7	High	High	High	High		1.777	0.767	1.052	0.432	0.592	1.371	0.83	-0.38	0.07	-1.21	-0.76	0.45	87	154.7	66.8	91.5	9	0	88.28	2
FALSE	High	Master Protein	c22764.graph_c0_3[33-638]	c22764.graph_c0_3[33-638]	0	28.394	51.4851	4	11	4	1	202	18.7	11.27	High	High	High	High		1.09	0.624	0.662	0.572	0.607	1.062	0.12	-0.68	-0.59	-0.81	-0.72	0.09	118.5	129.2	73.9	78.5	1.848	0	23.66	4
FALSE	High	Master Protein	c26524.graph_c0_4[398-174](REVERSESENSE)	c26524.graph_c0_4[398-174](REVERSESENSE)	0	7.737	18.6667	2	2	2	1	75	8.5	8.75	High	High	High	High		1.919	0.924	0.912	0.482	0.475	0.987	0.94	-0.11	-0.13	-1.05	-1.07	-0.02	84.1	161.4	77.7	76.7	3.642	0	6.85	2
FALSE	High	Master Protein	c26640.graph_c0_2[310-588]	c26640.graph_c0_2[310-588]	0	9.644	16.129	2	4	2	1	93	10.5	10.43	Not Found	Not Found	Not Found	Not Found																		5.31	0	2.96	2
FALSE	High	Master Protein	c30442.graph_c0_5[30-710]	c30442.graph_c0_5[30-710]	0	18.618	20.7048	5	12	5	1	227	26.2	7.81	High	High	High	High		0.836	1.262	1.264	1.509	1.512	1.002	-0.26	0.34	0.34	0.59	0.6	0	91.7	76.7	115.7	115.9	1.512	0	24.03	5
FALSE	High	Master Protein	c31297.graph_c0_8[759-91](REVERSESENSE)	c31297.graph_c0_8[759-91](REVERSESENSE)	0	24.26	21.9731	5	15	5	1	223	25.1	6.39	High	High	High	High		1.672	0.645	0.543	0.386	0.325	0.842	0.74	-0.63	-0.88	-1.37	-1.62	-0.25	103.6	173.2	66.8	56.3	2.415	0	29.56	5
FALSE	High	Master Protein	c32760.graph_c0_15[656-111](REVERSESENSE)	c32760.graph_c0_15[656-111](REVERSESENSE)	0	8.101	12.0879	2	4	2	1	182	21.3	9.47	High	High	High	High		1.151	0.62	0.652	0.539	0.566	1.051	0.2	-0.69	-0.62	-0.89	-0.82	0.07	116.9	134.5	72.5	76.2	0.585	0	9.86	2
FALSE	High	Master Protein	c33606.graph_c0_4[461-826]	c33606.graph_c0_4[461-826]	0	11.496	28.6885	4	4	4	1	122	13.5	4.35	High	High	High	High		0.744	0.257	0.159	0.345	0.214	0.62	-0.43	-1.96	-2.65	-1.53	-2.22	-0.69	185.2	137.7	47.6	29.5	5.31	0	5.72	4
FALSE	High	Master Protein	c35162.graph_c0_41[3073-2447](REVERSESENSE)	c35162.graph_c0_41[3073-2447](REVERSESENSE)	0	15.795	16.2679	3	11	3	1	209	22.4	10.39	High	High	High	High		3.315	5.871	5.743	1.771	1.732	0.978	1.73	2.55	2.52	0.82	0.79	-0.03	25.1	83.2	147.4	144.2	3.217	0	25.98	3
FALSE	High	Master Protein	c35164.graph_c0_2[123-827]	c35164.graph_c0_2[123-827]	0	8.151	9.78723	2	6	2	1	235	24.2	10.15	High	High	High	High		1.494	0.728	0.722	0.487	0.483	0.991	0.58	-0.46	-0.47	-1.04	-1.05	-0.01	101.4	151.6	73.8	73.2	0.585	0	15.6	2
FALSE	High	Master Protein	c35948.graph_c0_3[162-461]	c35948.graph_c0_3[162-461]	0	40.699	82	6	32	6	1	100	10	4.86	High	High	High	High		0.753	0.808	0.803	1.073	1.066	0.993	-0.41	-0.31	-0.32	0.1	0.09	-0.01	118.9	89.6	96.1	95.4	25.827	0	73.14	6
FALSE	High	Master Protein	c36311.graph_c0_43[3427-68](REVERSESENSE)	c36311.graph_c0_43[3427-68](REVERSESENSE)	0	32.063	10.625	9	13	9	1	1120	120.5	5.91	High	High	High	High		0.982	0.89	0.876	0.906	0.892	0.984	-0.03	-0.17	-0.19	-0.14	-0.16	-0.02	106.7	104.8	95	93.5	0.487	0	25.83	9
FALSE	High	Master Protein	c36594.graph_c0_14[1824-262](REVERSESENSE)	c36594.graph_c0_14[1824-262](REVERSESENSE)	0	48.41	20.9213	11	16	11	1	521	55.7	10.24	High	High	High	High		1.245	0.621	0.667	0.499	0.536	1.074	0.32	-0.69	-0.58	-1	-0.9	0.1	113.2	140.9	70.3	75.5	2.039	0	37.11	11
FALSE	High	Master Protein	c37355.graph_c0_20[1960-2](REVERSESENSE)	c37355.graph_c0_20[1960-2](REVERSESENSE)	0	24.852	12.5574	6	12	6	1	653	69.5	4.21	High	High	High	High		0.709	0.637	0.861	0.897	1.213	1.352	-0.5	-0.65	-0.22	-0.16	0.28	0.44	124.7	88.5	79.4	107.4	1.089	0	24.94	6
FALSE	High	Master Protein	c37651.graph_c0_3[12-644]	c37651.graph_c0_3[12-644]	0	5.688	9.00474	2	3	2	1	211	24.5	6.55	Not Found	Not Found	Not Found	Not Found																		0.389	0	0	2
FALSE	High	Master Protein	c38766.graph_c0_8[818-201](REVERSESENSE)	c38766.graph_c0_8[818-201](REVERSESENSE)	0	5.259	9.70874	2	2	2	1	206	22.3	9.99	High	High	High	High		0.942	0.75	0.767	0.797	0.814	1.022	-0.09	-0.41	-0.38	-0.33	-0.3	0.03	115.6	108.9	86.8	88.7	0.425	0	4.58	2
FALSE	High	Master Protein	c38960.graph_c0_12[8-2056]	c38960.graph_c0_12[8-2056]	0	22.991	9.51684	5	8	5	1	683	76.4	4.58	High	High	High	High		2.397	1.042	0.861	0.435	0.359	0.826	1.26	0.06	-0.22	-1.2	-1.48	-0.28	75.5	180.9	78.6	65	0.496	0	13.93	5
FALSE	High	Master Protein	c39123.graph_c0_1[49-243]	c39123.graph_c0_1[49-243]	0	7.028	43.0769	2	3	2	1	65	7.4	4.42	High	High	High	High		0.837	1.5	0.966	1.791	1.153	0.644	-0.26	0.58	-0.05	0.84	0.21	-0.63	93	77.8	139.4	89.8	2.981	0	2.54	2
FALSE	High	Master Protein	c39392.graph_c0_26[2602-110](REVERSESENSE)	c39392.graph_c0_26[2602-110](REVERSESENSE)	0	78.949	34.0554	18	30	18	1	831	85.4	9.76	High	High	High	High		1.037	0.879	0.692	0.847	0.667	0.787	0.05	-0.19	-0.53	-0.24	-0.58	-0.35	110.8	115	97.5	76.7	1.798	0	71.62	18
FALSE	High	Master Protein	c39977.graph_c0_12[89-2566]	c39977.graph_c0_12[89-2566]	0	14.58	5.69007	4	8	4	1	826	89.2	4.3	High	High	High	High		1.027	0.723	0.772	0.705	0.752	1.068	0.04	-0.47	-0.37	-0.51	-0.41	0.09	113.5	116.6	82.2	87.7	0.45	0	19.31	4
FALSE	High	Master Protein	c40100.graph_c0_13[1655-1050](REVERSESENSE)	c40100.graph_c0_13[1655-1050](REVERSESENSE)	0	7.327	14.3564	2	2	2	1	202	23.3	5.91	High	High	High	High		2.075	3.286	2.556	1.584	1.232	0.778	1.05	1.72	1.35	0.66	0.3	-0.36	44.9	93.1	147.4	114.7	0.359	0	5.65	2
FALSE	High	Master Protein	c40519.graph_c1_4[379-1704]	c40519.graph_c1_4[379-1704]	0.002	3.574	4.52489	2	2	2	1	442	46.6	8.9	High	High	High	High		1.239	0.873	0.853	0.704	0.688	0.977	0.31	-0.2	-0.23	-0.51	-0.54	-0.03	100.9	125	88.1	86	0.233	0	2.21	2
FALSE	High	Master Protein	c41530.graph_c0_2[174-926]	c41530.graph_c0_2[174-926]	0.001	4.596	7.56972	2	4	2	1	251	26.4	5.68	High	High	High	High		1.096	0.923	1.229	0.842	1.121	1.331	0.13	-0.12	0.3	-0.25	0.17	0.41	94.2	103.2	86.9	115.7	0.359	0	6.45	2
FALSE	High	Master Protein	c42572.graph_c0_81[4633-2](REVERSESENSE)	c42572.graph_c0_81[4633-2](REVERSESENSE)	0	111.828	24.9352	26	95	26	1	1544	167.7	4.77	High	High	High	High		0.89	0.625	0.908	0.702	1.02	1.453	-0.17	-0.68	-0.14	-0.51	0.03	0.54	116.8	104	73	106.1	1.269	0	137.56	26
FALSE	High	Master Protein	c42853.graph_c1_6[34-1125]	c42853.graph_c1_6[34-1125]	0	11.685	14.2857	3	4	3	1	364	40.2	5.06	Not Found	Not Found	Not Found	Not Found																		0.292	0	5.77	3
FALSE	High	Master Protein	c43083.graph_c0_36[2899-2](REVERSESENSE)	c43083.graph_c0_36[2899-2](REVERSESENSE)	0	25.174	9.42029	8	12	8	1	966	103.8	6.27	High	High	High	High		0.937	0.937	0.818	1.001	0.873	0.873	-0.09	-0.09	-0.29	0	-0.2	-0.2	108.3	101.5	101.6	88.6	0.374	0	19.18	8
FALSE	High	Master Protein	c43935.graph_c0_8[611-1702]	c43935.graph_c0_8[611-1702]	0	28.166	20.8791	6	10	6	1	364	40	4.56	High	High	High	High		0.987	0.674	0.824	0.682	0.835	1.224	-0.02	-0.57	-0.28	-0.55	-0.26	0.29	114.8	113.3	77.3	94.6	0.978	0	20.64	6
FALSE	High	Master Protein	c43935.graph_c1_66[5010-1](REVERSESENSE)	c43935.graph_c1_66[5010-1](REVERSESENSE)	0	92.578	18.5629	25	55	25	1	1670	182.4	4.49	High	High	High	High		0.964	0.671	1.022	0.696	1.061	1.525	-0.05	-0.58	0.03	-0.52	0.09	0.61	109.4	105.4	73.3	111.8	1.027	0	96.5	25
FALSE	High	Master Protein	c46111.graph_c0_35[4607-2589](REVERSESENSE)	c46111.graph_c0_35[4607-2589](REVERSESENSE)	0	11.578	6.68648	4	4	4	1	673	74.5	9.23	High	High	High	High		1.053	0.918	0.818	0.872	0.776	0.891	0.07	-0.12	-0.29	-0.2	-0.37	-0.17	105.6	111.2	96.9	86.3	0.198	0	9.83	4
FALSE	High	Master Protein	84570468	OrfID:c17275.graph_c0_7 E-value:1.46708e-33 Identity:89/283(31.45) Score:133 NR Annotation:metalloprotease [Haemaphysalis longicornis] ####The description of the inputfile of Query Seq:[18 - 1109]	0	14.108	7.69231	3	20	3	1	364	40.5	6.1	High	High	High	High		0.789	0.774	0.619	0.982	0.784	0.799	-0.34	-0.37	-0.69	-0.03	-0.35	-0.32	125.7	99.2	97.4	77.8	0.668	0	48.32	3
FALSE	High	Master Protein	325303980	OrfID:c17287.graph_c0_5 E-value:1.67905e-06 Identity:41/140(29.29) Score:52 NR Annotation:TPA: TPA_inf: salivary lipocalin [Amblyomma variegatum] ####The description of the inputfile of Query Seq:[3 - 707]	0	13.88	8.93617	3	6	3	1	235	26.9	8.9	High	High	High	High		0.444	2.492	1.526	5.609	3.435	0.612	-1.17	1.32	0.61	2.49	1.78	-0.71	73.2	32.5	182.5	111.7	0.848	0	13.85	3
FALSE	High	Master Protein	84570468	OrfID:c17380.graph_c0_7 E-value:2.56101e-30 Identity:90/287(31.36) Score:124 NR Annotation:metalloprotease [Haemaphysalis longicornis] ####The description of the inputfile of Query Seq:[95 - 1168]	0	13.594	11.7318	4	12	4	1	358	39.1	7.28	High	High	High	High		0.535	0.549	0.462	1.026	0.864	0.842	-0.9	-0.87	-1.11	0.04	-0.21	-0.25	157.2	84	86.2	72.6	0.778	0	18.63	4
FALSE	High	Master Protein	68264899	OrfID:c17747.graph_c0_2 E-value:9.58999e-12 Identity:43/117(36.75) Score:65 NR Annotation:hypothetical protein [Haemaphysalis longicornis] ####The description of the inputfile of Query Seq:[18 - 503]	0	6.359	14.8148	3	5	3	1	162	18.7	9.11	High	High	High	High		1.768	0.71	1.176	0.401	0.665	1.657	0.82	-0.49	0.23	-1.32	-0.59	0.73	85.9	152	61	101.1	0.995	0	9.81	3
FALSE	High	Master Protein	68051217	OrfID:c17757.graph_c1_4 E-value:1.66735e-11 Identity:52/171(30.41) Score:65 NR Annotation:hypothetical protein [Haemaphysalis longicornis] ####The description of the inputfile of Query Seq:[40 - 537]	0	17.291	22.8916	4	11	4	1	166	19.6	5.11	High	High	High	High		0.777	1.071	0.849	1.377	1.092	0.793	-0.36	0.1	-0.24	0.46	0.13	-0.33	108.2	84.1	115.8	91.9	3.642	0	16.59	4
FALSE	High	Master Protein	241998218	OrfID:c17805.graph_c0_9 E-value:1.8408e-117 Identity:177/178(99.44) Score:363 NR Annotation:AP-2 complex subunit alpha-1, putative [Ixodes scapularis] ####The description of the inputfile of Query Seq:[535 - 2] (REVERSE SENSE)	0	11.252	24.1573	4	7	2	1	178	20	9.07	High	High	High	High		0.757	0.937	0.725	1.238	0.958	0.774	-0.4	-0.09	-0.46	0.31	-0.06	-0.37	117	88.5	109.6	84.9	1.31	0	8.18	4
FALSE	High	Master Protein	675381486	OrfID:c17811.graph_c0_22 E-value:0 Identity:298/407(73.22) Score:646 NR Annotation:Aspartate aminotransferase, cytoplasmic, partial [Stegodyphus mimosarum] ####The description of the inputfile of Query Seq:[1689 - 469] (REVERSE SENSE)	0	31.524	15.9705	6	21	6	1	407	45.7	7.55	High	High	High	High		0.91	0.805	0.843	0.885	0.927	1.047	-0.14	-0.31	-0.25	-0.18	-0.11	0.07	112.4	102.3	90.5	94.8	1.512	0	49.69	6
FALSE	High	Master Protein	241672688	OrfID:c17812.graph_c0_1 E-value:3.63417e-133 Identity:181/187(96.79) Score:380 NR Annotation:conserved hypothetical protein [Ixodes scapularis] ####The description of the inputfile of Query Seq:[381 - 941]	0	16.547	22.9947	4	7	4	1	187	21.6	7.2	High	High	High	High		0.936	1.06	0.927	1.132	0.989	0.874	-0.09	0.08	-0.11	0.18	-0.02	-0.19	102	95.5	108.1	94.5	1.424	0	9.22	4
FALSE	High	Master Protein	241575247	OrfID:c17820.graph_c0_6 E-value:3.6963e-166 Identity:226/279(81.00) Score:471 NR Annotation:conserved hypothetical protein [Ixodes scapularis] ####The description of the inputfile of Query Seq:[166 - 999]	0	10.482	9.71223	3	3	3	1	278	30.9	6.83	High	High	High	High		0.723	0.739	0.876	1.022	1.212	1.186	-0.47	-0.44	-0.19	0.03	0.28	0.25	119.8	86.6	88.5	105	0.585	0	8.17	3
FALSE	High	Master Protein	391341512	OrfID:c17828.graph_c0_1 E-value:4.15104e-32 Identity:46/79(58.23) Score:115 NR Annotation:PREDICTED: mitochondrial inner membrane organizing system protein 1-like isoform 1 [Metaseiulus occidentalis] ####The description of the inputfile of Query Seq:[44 - 319]	0	16.948	33.6957	4	5	4	1	92	10	9.51	High	High	High	High		1.332	1.053	1.641	0.79	1.232	1.558	0.41	0.07	0.71	-0.34	0.3	0.64	79.6	106	83.8	130.6	9	0	13.91	4
FALSE	High	Master Protein	241739858	OrfID:c17832.graph_c1_19 E-value:0 Identity:272/364(74.73) Score:586 NR Annotation:N-acylsphingosine amidohydrolase (acid ceramidase), putative [Ixodes scapularis] ####The description of the inputfile of Query Seq:[1329 - 163] (REVERSE SENSE)	0	5.739	5.65553	2	7	2	1	389	43.3	6.38	High	High	High	High		1.75	1.983	2.285	1.133	1.306	1.152	0.81	0.99	1.19	0.18	0.39	0.2	57	99.7	113	130.2	0.311	0	9.93	2
FALSE	High	Master Protein	242011359	OrfID:c17833.graph_c0_18 E-value:0 Identity:449/490(91.63) Score:942 NR Annotation:vacuolar ATP synthase subunit B, putative [Pediculus humanus corporis] ####The description of the inputfile of Query Seq:[2149 - 650] (REVERSE SENSE)	0	29.288	14.8	7	19	7	1	500	55.2	5.22	High	High	High	High		1.244	1.3	1.457	1.045	1.172	1.121	0.31	0.38	0.54	0.06	0.23	0.17	80	99.5	104	116.6	0.951	0	45.04	7
FALSE	High	Master Protein	675381122	OrfID:c17837.graph_c0_8 E-value:4.55847e-83 Identity:122/144(84.72) Score:249 NR Annotation:60S ribosomal protein L26, partial [Stegodyphus mimosarum] ####The description of the inputfile of Query Seq:[509 - 72] (REVERSE SENSE)	0	40.808	20.5479	5	37	5	1	146	17.1	11.08	High	High	High	High		1.122	1.2	0.895	1.069	0.797	0.746	0.17	0.26	-0.16	0.1	-0.33	-0.42	94.9	106.4	113.8	84.9	45.416	0	87	5
FALSE	High	Master Protein	51011534	OrfID:c17838.graph_c0_4 E-value:5.57735e-175 Identity:254/269(94.42) Score:493 NR Annotation:60S ribosomal protein L7A [Ixodes pacificus] ####The description of the inputfile of Query Seq:[125 - 931]	0	66.854	42.0074	16	40	16	1	269	30.7	10.55	High	High	High	High		1.042	1.256	0.901	1.205	0.865	0.717	0.06	0.33	-0.15	0.27	-0.21	-0.48	95.3	99.3	119.6	85.8	28.286	0	97.76	16
FALSE	High	Master Protein	325303722	OrfID:c17842.graph_c0_1 E-value:6.80841e-108 Identity:149/155(96.13) Score:313 NR Annotation:TPA: TPA_exp: translation initiation factor 5A eIF-5A [Amblyomma variegatum] ####The description of the inputfile of Query Seq:[89 - 553]	0	28.415	36.129	5	32	5	1	155	17.2	6.02	High	High	High	High		0.771	0.777	0.521	1.007	0.675	0.67	-0.37	-0.36	-0.94	0.01	-0.57	-0.58	130.4	100.5	101.2	67.9	9	0	73.2	5
FALSE	High	Master Protein	308513586	OrfID:c17843.graph_c0_2 E-value:2.29516e-107 Identity:154/154(100.00) Score:311 NR Annotation:ribosomal protein L24 [Haemaphysalis longicornis] ####The description of the inputfile of Query Seq:[36 - 497]	0	18.661	25.974	4	19	4	1	154	17.6	11.37	High	High	High	High		0.852	0.968	0.679	1.136	0.796	0.701	-0.23	-0.05	-0.56	0.18	-0.33	-0.51	114.3	97.4	110.7	77.6	5.31	0	27.04	4
FALSE	High	Master Protein	241739709	OrfID:c17844.graph_c0_5 E-value:1.09231e-80 Identity:118/121(97.52) Score:241 NR Annotation:ribosomal protein S20, putative [Ixodes scapularis] ####The description of the inputfile of Query Seq:[641 - 1003]	0	34.654	40.4959	5	26	5	1	121	13.6	9.58	High	High	High	High		0.818	0.796	0.703	0.972	0.859	0.884	-0.29	-0.33	-0.51	-0.04	-0.22	-0.18	120.6	98.7	95.9	84.8	18.307	0	69.6	5
FALSE	High	Master Protein	241781522	OrfID:c17850.graph_c0_8 E-value:1.0073e-74 Identity:108/112(96.43) Score:225 NR Annotation:translation factor Sui1, putative [Ixodes scapularis] ####The description of the inputfile of Query Seq:[518 - 183] (REVERSE SENSE)	0	12.921	30.3571	3	5	3	1	112	12.6	8.31	High	High	High	High		0.513	0.413	0.293	0.805	0.572	0.711	-0.96	-1.28	-1.77	-0.31	-0.81	-0.49	180.3	92.5	74.4	52.9	4.179	0	8.47	3
FALSE	High	Master Protein	241622326	OrfID:c17861.graph_c0_5 E-value:0 Identity:344/414(83.09) Score:696 NR Annotation:molecular chaperone, putative [Ixodes scapularis] ####The description of the inputfile of Query Seq:[125 - 1345]	0	12.347	8.84521	3	9	3	1	407	45.8	6.27	High	High	High	High		0.746	0.822	0.818	1.103	1.097	0.995	-0.42	-0.28	-0.29	0.14	0.13	-0.01	118.1	88.1	97.1	96.7	0.616	0	11.49	3
FALSE	High	Master Protein	241566019	OrfID:c17864.graph_c0_5 E-value:4.48932e-143 Identity:196/204(96.08) Score:406 NR Annotation:ribosomal protein L15, putative [Ixodes scapularis] ####The description of the inputfile of Query Seq:[672 - 61] (REVERSE SENSE)	0	9.309	13.7255	3	6	3	1	204	24.2	11.49	High	High	High	High		1.092	1.202	0.932	1.101	0.853	0.775	0.13	0.27	-0.1	0.14	-0.23	-0.37	94.7	103.4	113.8	88.2	0.638	0	13.82	3
FALSE	High	Master Protein	242001472	OrfID:c17865.graph_c0_8 E-value:9.0486e-170 Identity:225/253(88.93) Score:478 NR Annotation:proteasome alpha subunit, putative [Ixodes scapularis] ####The description of the inputfile of Query Seq:[931 - 173] (REVERSE SENSE)	0	39.493	26.087	8	21	8	1	253	27.9	5.53	High	High	High	High		0.906	0.891	0.874	0.984	0.964	0.98	-0.14	-0.17	-0.19	-0.02	-0.05	-0.03	109	98.7	97.1	95.2	3.642	0	58.67	8
FALSE	High	Master Protein	524912806	OrfID:c17872.graph_c0_12 E-value:2.52113e-81 Identity:139/310(44.84) Score:266 NR Annotation:PREDICTED: lupus La protein-like [Aplysia californica] ####The description of the inputfile of Query Seq:[1543 - 326] (REVERSE SENSE)	0	123.332	40.1478	22	69	22	1	406	44.5	8.12	High	High	High	High		1.4	1.811	1.978	1.294	1.413	1.092	0.49	0.86	0.98	0.37	0.5	0.13	64.6	90.5	117.1	127.8	30.623	0	189.95	22
FALSE	High	Master Protein	391342275	OrfID:c17882.graph_c0_6 E-value:9.48524e-82 Identity:119/172(69.19) Score:250 NR Annotation:PREDICTED: lactoylglutathione lyase-like [Metaseiulus occidentalis] ####The description of the inputfile of Query Seq:[788 - 150] (REVERSE SENSE)	0	21.425	18.3099	3	8	3	1	213	23.7	8.02	High	High	High	High		0.829	0.707	0.677	0.853	0.816	0.957	-0.27	-0.5	-0.56	-0.23	-0.29	-0.06	124.5	103.2	88.1	84.2	1.512	0	20.13	3
FALSE	High	Master Protein	241855551	OrfID:c17891.graph_c0_9 E-value:0 Identity:433/589(73.51) Score:902 NR Annotation:acyl-CoA synthetase, putative [Ixodes scapularis] ####The description of the inputfile of Query Seq:[494 - 2218]	0	6.686	5.21739	3	4	3	1	575	64.2	8.24	High	High	High	High		0.954	0.709	0.808	0.744	0.847	1.139	-0.07	-0.5	-0.31	-0.43	-0.24	0.19	115.3	109.9	81.7	93.1	0.218	0	5.71	3
FALSE	High	Master Protein	115311681	OrfID:c17894.graph_c0_8 E-value:1.90544e-08 Identity:25/54(46.30) Score:53 NR Annotation:RecName: Full=Kunitz-type conkunitzin-S1; Short=Conk-S1; Flags: Precursor [Conus striatus] ####The description of the inputfile of Query Seq:[472 - 155] (REVERSE SENSE)	0	15.031	19.8113	2	12	2	1	106	12.4	8.03	High	High	High	High		0.753	0.638	0.465	0.847	0.617	0.729	-0.41	-0.65	-1.11	-0.24	-0.7	-0.46	140.1	105.5	89.3	65.1	9	0	28.45	2
FALSE	High	Master Protein	325303220	OrfID:c17896.graph_c0_7 E-value:0 Identity:370/374(98.93) Score:777 NR Annotation:TPA: TPA_inf: apoptosis-promoting RNA-binding protein TIA-1/TIAR [Amblyomma variegatum] ####The description of the inputfile of Query Seq:[126 - 1352]	0	6.301	7.57946	2	5	2	1	409	45.2	7.42	High	High	High	High		1.345	1.253	1.114	0.931	0.829	0.89	0.43	0.32	0.16	-0.1	-0.27	-0.17	84.9	114.2	106.3	94.6	0.334	0	7.43	2
FALSE	High	Master Protein	325303822	OrfID:c17901.graph_c0_16 E-value:5.52966e-170 Identity:255/262(97.33) Score:479 NR Annotation:TPA: TPA_exp: mapmodulin-like protein [Amblyomma variegatum] ####The description of the inputfile of Query Seq:[1569 - 772] (REVERSE SENSE)	0	50.487	40.9774	11	45	11	1	266	30.1	4.09	High	High	High	High		1.045	1.201	1.244	1.15	1.191	1.036	0.06	0.26	0.32	0.2	0.25	0.05	89.1	93.1	107	110.8	27.48	0	86.11	11
FALSE	High	Master Protein	149287106	OrfID:c17904.graph_c0_9 E-value:1.6742e-06 Identity:45/74(60.81) Score:48 NR Annotation:hypothetical protein [Ornithodoros parkeri] ####The description of the inputfile of Query Seq:[618 - 349] (REVERSE SENSE)	0	7.824	21.1111	2	9	2	1	90	9.4	10.18	Not Found	Not Found	Not Found	High				100		100	100			6.64		6.64	6.64				400	5.31	0	6.62	2
FALSE	High	Master Protein	68051217	OrfID:c17977.graph_c0_4 E-value:2.21044e-09 Identity:43/179(24.02) Score:59 NR Annotation:hypothetical protein [Haemaphysalis longicornis] ####The description of the inputfile of Query Seq:[24 - 602]	0	5.328	5.18135	2	3	2	1	193	23.3	9.1	High	High	High	High		1.181	0.6	0.259	0.507	0.219	0.432	0.24	-0.74	-1.95	-0.98	-2.19	-1.21	131.6	155.4	78.9	34.1	0.52	0	7	2
FALSE	High	Master Protein	68051223	OrfID:c18021.graph_c0_2 E-value:4.0247e-70 Identity:105/110(95.45) Score:218 NR Annotation:hypothetical protein [Haemaphysalis longicornis] ####The description of the inputfile of Query Seq:[26 - 514]	0	8.577	19.0184	3	13	3	1	163	18.8	4.82	High	High	High	High		1.719	0.887	0.5	0.516	0.291	0.563	0.78	-0.17	-1	-0.95	-1.78	-0.83	97.4	167.5	86.4	48.7	0.874	0	20.16	3
FALSE	High	Master Protein	242000700	OrfID:c18073.graph_c0_6 E-value:7.71281e-62 Identity:98/115(85.22) Score:193 NR Annotation:programmed cell death, putative [Ixodes scapularis] ####The description of the inputfile of Query Seq:[487 - 107] (REVERSE SENSE)	0	13.764	44.0945	5	6	5	1	127	14.3	6.86	High	High	High	High		0.727	0.378	0.303	0.52	0.416	0.8	-0.46	-1.4	-1.72	-0.94	-1.27	-0.32	166.1	120.8	62.8	50.2	2.162	0	10.32	5
FALSE	High	Master Protein	241840826	OrfID:c18950.graph_c0_4 E-value:4.58255e-29 Identity:56/141(39.72) Score:119 NR Annotation:protein-glutamine gamma-glutamyltransferase, putative [Ixodes scapularis] ####The description of the inputfile of Query Seq:[480 - 1] (REVERSE SENSE)	0	6.269	20	3	3	3	1	160	17.7	7.34	High	High	High	High		3.161	2.325	2.058	0.736	0.651	0.885	1.66	1.22	1.04	-0.44	-0.62	-0.18	46.8	148	108.8	96.4	1.683	0	2.61	3
FALSE	High	Master Protein	241680561	OrfID:c19127.graph_c0_8 E-value:6.53117e-117 Identity:195/490(39.80) Score:364 NR Annotation:glucose dehydrogenase, putative [Ixodes scapularis] ####The description of the inputfile of Query Seq:[146 - 1582]	0	15.718	12.3173	7	14	6	1	479	53	8.09	High	High	High	High		1.089	1.066	1.676	0.978	1.538	1.572	0.12	0.09	0.74	-0.03	0.62	0.65	82.8	90.2	88.2	138.7	0.817	1	32.01	7
FALSE	High	Master Protein	114153020	OrfID:c21219.graph_c0_2 E-value:3.88928e-48 Identity:77/118(65.25) Score:162 NR Annotation:Ca2+ calmodulin dependent protein kinase EF-Hand protein superfamily [Argas monolakensis] ####The description of the inputfile of Query Seq:[89 - 442]	0	9.796	26.2712	3	4	3	1	118	13.2	6.16	High	High	High	High		1.072	1.173	0.918	1.095	0.857	0.783	0.1	0.23	-0.12	0.13	-0.22	-0.35	96.1	103	112.7	88.2	1.154	0	10.44	3
FALSE	High	Master Protein	241087438	OrfID:c21882.graph_c0_15 E-value:0 Identity:293/327(89.60) Score:596 NR Annotation:ubiquitin C-terminal hydrolase, putative [Ixodes scapularis] ####The description of the inputfile of Query Seq:[1067 - 69] (REVERSE SENSE)	0	23.644	19.2192	6	13	6	1	333	38.2	5.92	High	High	High	High		1.433	1.186	1.122	0.827	0.783	0.946	0.52	0.25	0.17	-0.27	-0.35	-0.08	84.4	120.9	100	94.7	1.336	0	27.85	6
FALSE	High	Master Protein	241710461	OrfID:c21996.graph_c0_3 E-value:0 Identity:290/311(93.25) Score:618 NR Annotation:RNA-binding protein, putative [Ixodes scapularis] ####The description of the inputfile of Query Seq:[38 - 1009]	0	7.043	8.02469	2	4	2	1	324	36.9	8.84	High	High	High	High		1.245	1.203	1.501	0.967	1.206	1.247	0.32	0.27	0.59	-0.05	0.27	0.32	80.8	100.6	97.3	121.3	0.202	0	10.65	2
FALSE	High	Master Protein	242000314	OrfID:c22093.graph_c0_9 E-value:6.74325e-168 Identity:223/275(81.09) Score:475 NR Annotation:proteasome beta2 subunit, putative [Ixodes scapularis] ####The description of the inputfile of Query Seq:[870 - 40] (REVERSE SENSE)	0	23.858	15.8845	4	18	4	1	277	29.3	8.29	High	High	High	High		1.298	1.038	1.116	0.799	0.859	1.075	0.38	0.05	0.16	-0.32	-0.22	0.1	89.9	116.7	93.3	100.2	2.162	0	42.29	4
FALSE	High	Master Protein	675389956	OrfID:c22096.graph_c0_9 E-value:0 Identity:460/531(86.63) Score:983 NR Annotation:Glutamate dehydrogenase, mitochondrial, partial [Stegodyphus mimosarum] ####The description of the inputfile of Query Seq:[189 - 1853]	0	77.509	17.6577	14	49	14	1	555	61.8	8.18	High	High	High	High		0.979	0.703	0.739	0.719	0.755	1.051	-0.03	-0.51	-0.44	-0.48	-0.41	0.07	116.9	114.4	82.2	86.4	3.85	0	115.07	14
FALSE	High	Master Protein	241092083	OrfID:c22101.graph_c0_10 E-value:0 Identity:265/382(69.37) Score:528 NR Annotation:aminomethyl transferase, putative [Ixodes scapularis] ####The description of the inputfile of Query Seq:[1573 - 350] (REVERSE SENSE)	0	10.656	9.80392	4	7	4	1	408	43.8	8.38	High	High	High	High		1.038	2.616	1.525	2.52	1.469	0.583	0.05	1.39	0.61	1.33	0.55	-0.78	64.7	67.2	169.3	98.7	0.52	0	16.94	4
FALSE	High	Master Protein	241033218	OrfID:c22123.graph_c0_18 E-value:0 Identity:381/434(87.79) Score:803 NR Annotation:S-adenosylhomocysteine hydrolase, putative [Ixodes scapularis] ####The description of the inputfile of Query Seq:[1397 - 96] (REVERSE SENSE)	0	66.894	28.341	12	47	12	1	434	47.9	7.08	High	High	High	High		0.754	0.913	0.757	1.212	1.005	0.829	-0.41	-0.13	-0.4	0.28	0.01	-0.27	116.8	88	106.7	88.5	4.878	0	71.14	12
FALSE	High	Master Protein	675374037	OrfID:c22133.graph_c0_4 E-value:1.41552e-141 Identity:244/342(71.35) Score:413 NR Annotation:Eukaryotic translation initiation factor 2 subunit 2, partial [Stegodyphus mimosarum] ####The description of the inputfile of Query Seq:[157 - 1167]	0	38.942	33.5312	9	16	9	1	337	37.9	5.97	High	High	High	High		0.863	0.802	0.753	0.929	0.872	0.939	-0.21	-0.32	-0.41	-0.11	-0.2	-0.09	117	101	93.9	88.1	3.467	0	28.3	9
FALSE	High	Master Protein	241852489	OrfID:c22135.graph_c0_2 E-value:2.15419e-78 Identity:114/171(66.67) Score:239 NR Annotation:NADH:ubiquinone oxidoreductase, NDUFB6/B17 subunit, putative [Ixodes scapularis] ####The description of the inputfile of Query Seq:[127 - 642]	0	23.673	24.4186	6	12	6	1	172	20.4	9.73	High	High	High	High		0.895	0.609	0.488	0.68	0.545	0.802	-0.16	-0.72	-1.04	-0.56	-0.87	-0.32	133.7	119.6	81.4	65.3	4.337	0	24.28	6
FALSE	High	Master Protein	325302792	OrfID:c22145.graph_c0_6 E-value:0 Identity:349/360(96.94) Score:720 NR Annotation:TPA: TPA_exp: metallopeptidase [Amblyomma variegatum] ####The description of the inputfile of Query Seq:[34 - 1212]	0	31.423	16.0305	7	18	7	1	393	43.4	6.39	High	High	High	High		0.667	0.645	0.496	0.968	0.744	0.769	-0.59	-0.63	-1.01	-0.05	-0.43	-0.38	142.5	95	91.9	70.7	1.512	0	45.94	7
FALSE	High	Master Protein	662184361	OrfID:c22160.graph_c0_7 E-value:3.06568e-14 Identity:38/63(60.32) Score:67 NR Annotation:PREDICTED: translation machinery-associated protein 7 homolog [Diaphorina citri] ####The description of the inputfile of Query Seq:[278 - 87] (REVERSE SENSE)	0	14.785	37.5	3	6	3	1	64	6.9	9.99	High	High	High	High		0.348	0.412	0.191	1.186	0.551	0.464	-1.52	-1.28	-2.39	0.25	-0.86	-1.11	205	71.3	84.5	39.2	315.228	0	10.51	3
FALSE	High	Master Protein	51011496	OrfID:c22174.graph_c0_1 E-value:3.89141e-36 Identity:58/73(79.45) Score:124 NR Annotation:copper transport protein [Ixodes pacificus] ####The description of the inputfile of Query Seq:[242 - 463]	0	13.13	22.973	2	5	2	1	74	8.2	5.99	High	High	High	High		0.327	0.221	0.177	0.677	0.543	0.802	-1.61	-2.18	-2.5	-0.56	-0.88	-0.32	231.9	75.7	51.3	41.1	2.981	0	15.66	2
FALSE	High	Master Protein	746841256	OrfID:c22203.graph_c0_6 E-value:2.82239e-161 Identity:233/346(67.34) Score:465 NR Annotation:PREDICTED: 26S proteasome non-ATPase regulatory subunit 4 [Acromyrmex echinatior] ####The description of the inputfile of Query Seq:[119 - 1129]	0	32.277	24.0356	7	18	7	1	337	36.5	5	High	High	High	High		1.005	0.924	0.902	0.919	0.897	0.976	0.01	-0.11	-0.15	-0.12	-0.16	-0.04	104.4	104.9	96.5	94.2	2.981	0	33.47	7
FALSE	High	Master Protein	240964123	OrfID:c22246.graph_c0_2 E-value:3.77908e-45 Identity:74/148(50.00) Score:153 NR Annotation:major epididymal secretory protein HE1, putative [Ixodes scapularis] ####The description of the inputfile of Query Seq:[140 - 592]	0	11.496	23.1788	4	15	4	1	151	16.2	6.51	High	High	High	High		3.34	4.534	9.798	1.358	2.934	2.161	1.74	2.18	3.29	0.44	1.55	1.11	21.4	71.6	97.1	209.9	2.162	0	19.4	4
FALSE	High	Master Protein	67083803	OrfID:c22250.graph_c0_4 E-value:3.84373e-56 Identity:89/92(96.74) Score:176 NR Annotation:ribosomal protein L37A [Ixodes scapularis] ####The description of the inputfile of Query Seq:[320 - 45] (REVERSE SENSE)	0	12.381	17.3913	3	10	3	1	92	10.3	10.73	High	High	High	High		0.867	1.062	0.78	1.225	0.9	0.735	-0.21	0.09	-0.36	0.29	-0.15	-0.45	107.8	93.5	114.5	84.1	5.813	0	25.84	3
FALSE	High	Master Protein	67084027	OrfID:c22251.graph_c0_3 E-value:2.66136e-68 Identity:104/126(82.54) Score:212 NR Annotation:ribosomal protein L35a [Ixodes scapularis] ####The description of the inputfile of Query Seq:[63 - 497]	0	51.12	37.931	8	27	8	1	145	16.2	10.95	High	High	High	High		0.955	1.241	1.042	1.3	1.091	0.84	-0.07	0.31	0.06	0.38	0.13	-0.25	94.4	90.1	117.1	98.4	18.953	0	65.03	8
FALSE	High	Master Protein	67083917	OrfID:c22252.graph_c0_10 E-value:1.53054e-112 Identity:160/162(98.77) Score:325 NR Annotation:SCF ubiquitin ligase complex [Ixodes scapularis] ####The description of the inputfile of Query Seq:[982 - 497] (REVERSE SENSE)	0	31.265	40.1235	7	14	7	1	162	18.5	4.54	High	High	High	High		1.169	1.167	1.425	0.998	1.219	1.222	0.23	0.22	0.51	0	0.29	0.29	84	98.2	98	119.8	5.813	0	25.03	7
FALSE	High	Master Protein	67083995	OrfID:c22268.graph_c0_6 E-value:3.64507e-72 Identity:102/121(84.30) Score:220 NR Annotation:cytochrome c oxidase polypeptide Vb [Ixodes scapularis] ####The description of the inputfile of Query Seq:[513 - 142] (REVERSE SENSE)	0	69.937	33.0645	9	61	9	1	124	14.2	8.59	High	High	High	High		0.821	0.643	0.588	0.784	0.717	0.915	-0.29	-0.64	-0.77	-0.35	-0.48	-0.13	131.1	107.5	84.3	77.1	128.155	0	134.26	9
FALSE	High	Master Protein	75029893	OrfID:c22297.graph_c0_10 E-value:0 Identity:256/262(97.71) Score:527 NR Annotation:RecName: Full=40S ribosomal protein S4 [Ixodes scapularis] ####The description of the inputfile of Query Seq:[834 - 49] (REVERSE SENSE)	0	73.551	36.2595	10	55	10	1	262	29.7	10.29	High	High	High	High		0.882	1.064	0.977	1.207	1.108	0.918	-0.18	0.09	-0.03	0.27	0.15	-0.12	102	89.9	108.5	99.6	7.031	0	140.37	10
FALSE	High	Master Protein	67084029	OrfID:c22302.graph_c0_6 E-value:2.15866e-94 Identity:140/140(100.00) Score:278 NR Annotation:60S ribosomal protein L23 [Ixodes scapularis] ####The description of the inputfile of Query Seq:[456 - 37] (REVERSE SENSE)	0	27.259	37.8571	8	22	8	1	140	14.8	10.48	High	High	High	High		0.818	0.911	0.946	1.114	1.157	1.038	-0.29	-0.13	-0.08	0.16	0.21	0.05	108.8	89	99.2	103	9	0	39.04	8
FALSE	High	Master Protein	63334183	OrfID:c22304.graph_c0_6 E-value:5.55224e-91 Identity:132/133(99.25) Score:268 NR Annotation:ribosomal protein S24 [Dermacentor variabilis] ####The description of the inputfile of Query Seq:[477 - 79] (REVERSE SENSE)	0	27.205	20.3008	5	16	5	1	133	15.2	10.71	High	High	High	High		0.863	0.968	0.769	1.123	0.891	0.794	-0.21	-0.05	-0.38	0.17	-0.17	-0.33	111.1	95.9	107.6	85.4	12.895	0	38.38	5
FALSE	High	Master Protein	30025643	OrfID:c22305.graph_c0_2 E-value:1.03792e-90 Identity:131/132(99.24) Score:268 NR Annotation:40S ribosomal protein S12 [Dermacentor variabilis] ####The description of the inputfile of Query Seq:[129 - 524]	0	16.725	23.4848	4	17	4	1	132	14.5	6.99	High	High	High	High		0.917	0.984	0.791	1.072	0.862	0.804	-0.12	-0.02	-0.34	0.1	-0.21	-0.32	108.3	99.4	106.6	85.7	4.623	0	30.99	4
FALSE	High	Master Protein	194246089	OrfID:c22306.graph_c0_3 E-value:4.91484e-78 Identity:118/119(99.16) Score:234 NR Annotation:ribosomal protein L34 [Dermacentor variabilis] ####The description of the inputfile of Query Seq:[76 - 432]	0	16.789	16.8067	4	16	4	1	119	13.6	11.22	High	High	High	High		0.786	1.036	0.833	1.319	1.06	0.804	-0.35	0.05	-0.26	0.4	0.08	-0.31	109.5	86	113.4	91.2	4.623	0	41.81	4
FALSE	High	Master Protein	321471725	OrfID:c22333.graph_c0_9 E-value:1.91193e-128 Identity:188/253(74.31) Score:373 NR Annotation:hypothetical protein DAPPUDRAFT_230767 [Daphnia pulex] ####The description of the inputfile of Query Seq:[1424 - 663] (REVERSE SENSE)	0	16.856	20.8661	6	10	6	1	254	28.6	9.72	High	High	High	High		0.858	0.946	1.034	1.103	1.205	1.093	-0.22	-0.08	0.05	0.14	0.27	0.13	104.2	89.4	98.6	107.7	1.683	0	16.59	6
FALSE	High	Master Protein	240995027	OrfID:c22377.graph_c0_23 E-value:1.41762e-57 Identity:112/144(77.78) Score:199 NR Annotation:vasa intronic protein, putative [Ixodes scapularis] ####The description of the inputfile of Query Seq:[2536 - 1175] (REVERSE SENSE)	0	37.16	23.7885	13	19	13	1	454	49.1	5.86	High	High	High	High		0.676	0.857	0.615	1.267	0.909	0.717	-0.56	-0.22	-0.7	0.34	-0.14	-0.48	127.1	85.9	108.9	78.1	2.162	0	35.87	13
FALSE	High	Master Protein	241042411	OrfID:c22530.graph_c0_6 E-value:1.61137e-103 Identity:145/147(98.64) Score:301 NR Annotation:nonmuscle myosin essential light chain [Ixodes scapularis] ####The description of the inputfile of Query Seq:[203 - 643]	0	33.946	34.0136	6	20	6	1	147	16.5	4.65	High	High	High	High		1.478	0.743	0.696	0.503	0.471	0.937	0.56	-0.43	-0.52	-0.99	-1.09	-0.09	102.1	150.9	75.9	71.1	6.743	0	48.68	6
FALSE	High	Master Protein	675369295	OrfID:c22582.graph_c0_4 E-value:1.58458e-131 Identity:241/388(62.11) Score:392 NR Annotation:Zinc finger CCCH domain-containing protein 15-like protein, partial [Stegodyphus mimosarum] ####The description of the inputfile of Query Seq:[92 - 1252]	0	20.034	16.5375	6	10	6	1	387	44.2	5.31	High	High	High	High		0.783	0.772	0.535	0.986	0.683	0.693	-0.35	-0.37	-0.9	-0.02	-0.55	-0.53	129.4	101.4	99.9	69.3	0.859	0	23.05	6
FALSE	High	Master Protein	676482709	OrfID:c22596.graph_c0_3 E-value:4.93057e-57 Identity:116/245(47.35) Score:189 NR Annotation:hypothetical protein LOTGIDRAFT_235351 [Lottia gigantea] ####The description of the inputfile of Query Seq:[39 - 734]	0	23.428	12.5	3	12	3	1	232	26.2	9.45	High	High	High	High		1.457	1.529	1.633	1.049	1.121	1.068	0.54	0.61	0.71	0.07	0.16	0.1	71.2	103.7	108.8	116.2	1.031	0	27.67	3
FALSE	High	Master Protein	91079624	OrfID:c22610.graph_c0_9 E-value:9.01441e-84 Identity:117/154(75.97) Score:252 NR Annotation:PREDICTED: peptidyl-prolyl cis-trans isomerase NIMA-interacting 1 [Tribolium castaneum] ####The description of the inputfile of Query Seq:[877 - 404] (REVERSE SENSE)	0	36.019	36.7089	6	27	6	1	158	17.5	7.39	High	High	High	High		0.59	0.654	0.44	1.108	0.746	0.674	-0.76	-0.61	-1.18	0.15	-0.42	-0.57	149	87.9	97.4	65.6	9	0	54.13	6
FALSE	High	Master Protein	27764591	OrfID:c23045.graph_c0_4 E-value:6.57362e-46 Identity:75/104(72.12) Score:157 NR Annotation:31 kDa antigen [Plasmodium berghei] ####The description of the inputfile of Query Seq:[42 - 482]	0	93.714	66.6667	11	151	11	1	147	16.1	8.19	High	High	High	High		0.815	1.45	0.879	1.78	1.079	0.606	-0.3	0.54	-0.19	0.83	0.11	-0.72	96.5	78.6	140	84.9	99	0	331.86	11
FALSE	High	Master Protein	67968371	OrfID:c23534.graph_c0_3 E-value:1.649e-07 Identity:49/165(29.70) Score:53 NR Annotation:hypothetical protein [Haemaphysalis longicornis] ####The description of the inputfile of Query Seq:[5 - 523]	0	18.805	8.67052	2	9	2	1	173	19.5	9.36	Not Found	Not Found	High	High			100	100	100	100	0.824		6.64	6.64	6.64	6.64	-0.28			219.3	180.7	5.31	0	33.57	2
FALSE	High	Master Protein	168983563	OrfID:c23938.graph_c0_5 E-value:2.68256e-23 Identity:65/168(38.69) Score:101 NR Annotation:immunosuppressant protein p36 [Haemaphysalis longicornis] ####The description of the inputfile of Query Seq:[59 - 754]	0	13.182	12.069	4	5	4	1	232	27	10.18	High	High	High	High		1.319	0.827	0.899	0.627	0.681	1.087	0.4	-0.27	-0.15	-0.67	-0.55	0.12	98.9	130.5	81.8	88.9	1.054	0	8.31	4
FALSE	High	Master Protein	67083669	OrfID:c24528.graph_c0_11 E-value:1.79587e-09 Identity:58/227(25.55) Score:61 NR Annotation:putative secreted salivary protein [Ixodes scapularis] ####The description of the inputfile of Query Seq:[747 - 1] (REVERSE SENSE)	0	16.115	13.253	4	8	4	1	249	27.7	8.06	High	High	High	High		1.101	0.778	0.477	0.706	0.433	0.613	0.14	-0.36	-1.07	-0.5	-1.21	-0.71	119.2	131.3	92.7	56.8	1.154	0	15.35	4
FALSE	High	Master Protein	403492559	OrfID:c24680.graph_c0_3 E-value:1.49822e-75 Identity:111/115(96.52) Score:237 NR Annotation:alpha tubulin, partial [Adineta ricciae] ####The description of the inputfile of Query Seq:[29 - 373]	0	34.327	44.3478	4	36	3	1	115	12.5	5.77	Not Found	Not Found	Not Found	Not Found																		9	0	93.93	4
FALSE	High	Master Protein	241680561	OrfID:c25388.graph_c0_24 E-value:1.56965e-119 Identity:212/522(40.61) Score:372 NR Annotation:glucose dehydrogenase, putative [Ixodes scapularis] ####The description of the inputfile of Query Seq:[1688 - 159] (REVERSE SENSE)	0	21.496	6.86275	6	15	5	1	510	57	8.43	High	High	High	High		0.732	0.55	0.769	0.751	1.05	1.398	-0.45	-0.86	-0.38	-0.41	0.07	0.48	131.1	96	72.1	100.8	0.812	0	31.96	6
FALSE	High	Master Protein	241155975	OrfID:c25978.graph_c0_10 E-value:1.30761e-45 Identity:80/131(61.07) Score:161 NR Annotation:transferrin receptor, putative [Ixodes scapularis] ####The description of the inputfile of Query Seq:[397 - 2] (REVERSE SENSE)	0	11.95	22.7273	2	6	2	1	132	14.8	6.79	High	High	High	High		1.138	1.062	1.264	0.933	1.111	1.191	0.19	0.09	0.34	-0.1	0.15	0.25	89.6	102	95.1	113.3	1.512	0	10.19	2
FALSE	High	Master Protein	241716213	OrfID:c26020.graph_c0_7 E-value:4.13035e-87 Identity:139/278(50.00) Score:277 NR Annotation:beta-carotene dioxygenase, putative [Ixodes scapularis] ####The description of the inputfile of Query Seq:[849 - 10] (REVERSE SENSE)	0	11.407	15.7143	3	7	3	1	280	31.8	5.4	High	High	High	High		0.798	0.389	0.369	0.487	0.463	0.95	-0.33	-1.36	-1.44	-1.04	-1.11	-0.07	156.5	124.9	60.9	57.8	0.501	0	18.02	3
FALSE	High	Master Protein	241672917	OrfID:c26286.graph_c0_17 E-value:0 Identity:307/383(80.16) Score:624 NR Annotation:WD-repeat containing protein [Ixodes scapularis] ####The description of the inputfile of Query Seq:[1190 - 42] (REVERSE SENSE)	0	8.322	12.0104	3	3	3	1	383	42.1	6.79	High	High	High	High		1.916	1.413	1.375	0.737	0.717	0.973	0.94	0.5	0.46	-0.44	-0.48	-0.04	70.1	134.4	99.1	96.4	0.334	0	4.19	3
FALSE	High	Master Protein	67968371	OrfID:c26438.graph_c1_4 E-value:2.03085e-18 Identity:54/158(34.18) Score:84 NR Annotation:hypothetical protein [Haemaphysalis longicornis] ####The description of the inputfile of Query Seq:[133 - 630]	0	13.857	12.6506	3	5	3	1	166	18.8	9.72	High	High	High	High		1.628	0.97	3.316	0.596	2.036	3.419	0.7	-0.04	1.73	-0.75	1.03	1.77	57.8	94.2	56.1	191.8	0.931	0	15.2	3
FALSE	High	Master Protein	241999162	OrfID:c26791.graph_c0_1 E-value:9.89758e-53 Identity:77/136(56.62) Score:171 NR Annotation:conserved hypothetical protein [Ixodes scapularis] ####The description of the inputfile of Query Seq:[178 - 594]	0	15.942	17.9856	4	7	4	1	139	15.5	7.08	High	High	High	High		0.612	0.354	0.243	0.579	0.397	0.687	-0.71	-1.5	-2.04	-0.79	-1.33	-0.54	181	110.8	64.1	44.1	1.424	0	16.62	4
FALSE	High	Master Protein	241599205	OrfID:c27438.graph_c0_4 E-value:0 Identity:309/347(89.05) Score:654 NR Annotation:GMP reductase, putative [Ixodes scapularis] ####The description of the inputfile of Query Seq:[291 - 1334]	0	19.954	18.6782	5	10	5	1	348	37.9	7.71	High	High	High	High		0.703	0.681	0.59	0.969	0.84	0.867	-0.51	-0.56	-0.76	-0.05	-0.25	-0.21	134.5	94.5	91.6	79.4	1.637	0	20.17	5
FALSE	High	Master Protein	675388528	OrfID:c27481.graph_c0_8 E-value:7.1649e-57 Identity:87/160(54.37) Score:184 NR Annotation:hypothetical protein X975_23931, partial [Stegodyphus mimosarum] ####The description of the inputfile of Query Seq:[761 - 282] (REVERSE SENSE)	0	16.205	18.75	3	6	3	1	160	17.9	4.96	High	High	High	High		0.663	0.694	0.691	1.046	1.042	0.996	-0.59	-0.53	-0.53	0.07	0.06	-0.01	131.3	87	91	90.7	1.154	0	17.41	3
FALSE	High	Master Protein	241676667	OrfID:c27514.graph_c0_5 E-value:2.87774e-141 Identity:202/269(75.09) Score:414 NR Annotation:phenylalanyl-tRNA synthetase, putative [Ixodes scapularis] ####The description of the inputfile of Query Seq:[186 - 1058]	0	11.51	10.3093	3	3	3	1	291	33.3	6.96	High	High	High	High		0.972	0.769	0.815	0.791	0.838	1.06	-0.04	-0.38	-0.3	-0.34	-0.25	0.08	112.5	109.4	86.5	91.7	0.413	0	6.19	3
FALSE	High	Master Protein	241121665	OrfID:c27585.graph_c0_1 E-value:1.9499e-51 Identity:81/85(95.29) Score:165 NR Annotation:ubiquitin fold modifier 1 precursor, putative [Ixodes scapularis] ####The description of the inputfile of Query Seq:[191 - 529]	0	7.636	23.8938	2	4	2	1	113	12.2	8.79	Not Found	Not Found	Not Found	Not Found																		2.162	0	6.58	2
FALSE	High	Master Protein	646723441	OrfID:c27610.graph_c0_5 E-value:0 Identity:288/311(92.60) Score:601 NR Annotation:26S proteasome non-ATPase regulatory subunit 14 [Zootermopsis nevadensis] ####The description of the inputfile of Query Seq:[116 - 1039]	0	27.403	23.0519	7	19	7	1	308	34.3	6.13	High	High	High	High		1.126	0.985	1.118	0.875	0.993	1.134	0.17	-0.02	0.16	-0.19	-0.01	0.18	94.6	106.5	93.2	105.7	2.652	0	40.58	7
FALSE	High	Master Protein	241569237	OrfID:c27688.graph_c0_6 E-value:7.10988e-172 Identity:236/248(95.16) Score:483 NR Annotation:20S proteasome, regulatory subunit alpha type PSMA7/PRE6, putative [Ixodes scapularis] ####The description of the inputfile of Query Seq:[196 - 939]	0	35.079	22.1774	7	23	7	1	248	28	8.56	High	High	High	High		1.274	1.433	1.375	1.125	1.079	0.959	0.35	0.52	0.46	0.17	0.11	-0.06	78.7	100.3	112.8	108.2	3.87	0	51.15	7
FALSE	High	Master Protein	241751033	OrfID:c27695.graph_c0_4 E-value:0 Identity:278/335(82.99) Score:595 NR Annotation:lectin, putative [Ixodes scapularis] ####The description of the inputfile of Query Seq:[76 - 1080]	0	12.307	6.86567	2	5	2	1	335	37.7	6.52	High	High	High	High		0.683	0.577	0.544	0.844	0.797	0.944	-0.55	-0.79	-0.88	-0.24	-0.33	-0.08	142.7	97.4	82.3	77.6	0.52	0	8.68	2
FALSE	High	Master Protein	241999460	OrfID:c27745.graph_c0_2 E-value:3.44456e-58 Identity:89/90(98.89) Score:183 NR Annotation:conserved hypothetical protein [Ixodes scapularis] ####The description of the inputfile of Query Seq:[104 - 433]	0	18.824	30	3	15	3	1	110	12.4	6.77	High	High	High	High		0.871	0.868	0.773	0.997	0.888	0.891	-0.2	-0.2	-0.37	0	-0.17	-0.17	113.9	99.2	98.9	88.1	4.179	0	38.16	3
FALSE	High	Master Protein	675369585	OrfID:c27842.graph_c0_5 E-value:6.70935e-92 Identity:140/170(82.35) Score:282 NR Annotation:Beta-1-syntrophin, partial [Stegodyphus mimosarum] ####The description of the inputfile of Query Seq:[515 - 3] (REVERSE SENSE)	0.001	4.557	5.84795	2	2	2	1	171	18.9	5.64	High	High	High	High		1.107	1.314	1.566	1.187	1.415	1.192	0.15	0.39	0.65	0.25	0.5	0.25	80.2	88.8	105.4	125.6	0.585	0	4.24	2
FALSE	High	Master Protein	391346585	OrfID:c27865.graph_c0_5 E-value:1.30904e-33 Identity:68/180(37.78) Score:127 NR Annotation:PREDICTED: uncharacterized protein LOC100904290 [Metaseiulus occidentalis] ####The description of the inputfile of Query Seq:[180 - 809]	0	17.177	16.1905	4	7	4	1	210	22.5	7.36	High	High	High	High		0.823	0.538	0.505	0.654	0.614	0.939	-0.28	-0.89	-0.99	-0.61	-0.7	-0.09	139.6	114.9	75.1	70.5	1.276	0	18.75	4
FALSE	High	Master Protein	325302782	OrfID:c27897.graph_c0_9 E-value:9.43712e-119 Identity:171/176(97.16) Score:344 NR Annotation:TPA: TPA_exp: glucose derepression and pre-vacuolar endosome protein sorting protein [Amblyomma variegatum] ####The description of the inputfile of Query Seq:[1163 - 489] (REVERSE SENSE)	0	89.685	53.7778	18	53	18	1	225	24.9	4.86	High	High	High	High		0.874	0.655	0.721	0.749	0.825	1.101	-0.19	-0.61	-0.47	-0.42	-0.28	0.14	123.1	107.6	80.6	88.7	60.054	0	137.74	18
FALSE	High	Master Protein	668462915	OrfID:c27913.graph_c0_2 E-value:1.44139e-84 Identity:123/177(69.49) Score:256 NR Annotation:AGAP005081-PA-like protein [Anopheles sinensis] ####The description of the inputfile of Query Seq:[189 - 752]	0	35.979	31.9149	8	23	8	1	188	21.7	5.05	High	High	High	High		0.755	0.794	0.694	1.053	0.92	0.874	-0.41	-0.33	-0.53	0.07	-0.12	-0.19	123.3	93.1	98	85.6	9	0	48.48	8
FALSE	High	Master Protein	241103328	OrfID:c27989.graph_c0_16 E-value:7.98517e-163 Identity:220/247(89.07) Score:460 NR Annotation:syntaxin, putative [Ixodes scapularis] ####The description of the inputfile of Query Seq:[1106 - 366] (REVERSE SENSE)	0	7.156	12.1457	2	2	2	1	247	28.4	5.49	Not Found	Not Found	Not Found	Not Found																		0.359	0	3.15	2
FALSE	High	Master Protein	241694471	OrfID:c28041.graph_c0_10 E-value:1.78861e-112 Identity:163/184(88.59) Score:327 NR Annotation:Density-regulated protein, putative [Ixodes scapularis] ####The description of the inputfile of Query Seq:[852 - 316] (REVERSE SENSE)	0	14.786	18.9944	4	12	4	1	179	20.2	5.4	High	High	High	High		0.321	0.239	0.107	0.745	0.332	0.445	-1.64	-2.06	-3.23	-0.42	-1.59	-1.17	239.9	77.1	57.4	25.6	3.217	0	17.45	4
FALSE	High	Master Protein	752865695	OrfID:c28210.graph_c0_3 E-value:5.8006e-37 Identity:55/98(56.12) Score:129 NR Annotation:PREDICTED: glutaredoxin-C4-like isoform X1 [Camponotus floridanus] ####The description of the inputfile of Query Seq:[326 - 637]	0	10.754	23.0769	2	9	2	1	104	11.5	4.88	High	High	High	High		0.571	0.48	0.328	0.839	0.574	0.684	-0.81	-1.06	-1.61	-0.25	-0.8	-0.55	168.1	96.1	80.6	55.2	2.162	0	18.93	2
FALSE	High	Master Protein	51011504	OrfID:c28381.graph_c0_8 E-value:5.91127e-119 Identity:166/174(95.40) Score:343 NR Annotation:myosin regulatory light chain [Ixodes pacificus] ####The description of the inputfile of Query Seq:[632 - 111] (REVERSE SENSE)	0	36.107	41.3793	7	31	7	1	174	20.1	4.86	High	High	High	High		0.964	0.835	0.89	0.866	0.923	1.066	-0.05	-0.26	-0.17	-0.21	-0.12	0.09	108.4	104.5	90.5	96.5	11.328	0	44.69	7
FALSE	High	Master Protein	241998814	OrfID:c28465.graph_c0_6 E-value:0 Identity:271/295(91.86) Score:567 NR Annotation:60S ribosomal protein L5, putative [Ixodes scapularis] ####The description of the inputfile of Query Seq:[151 - 1044]	0	43.293	13.4228	6	19	6	1	298	34.5	9.64	High	High	High	High		0.809	1.277	1.007	1.579	1.245	0.789	-0.31	0.35	0.01	0.66	0.32	-0.34	97.7	79	124.8	98.4	3.16	0	51.85	6
FALSE	High	Master Protein	149286992	OrfID:c28505.graph_c0_6 E-value:1.55218e-107 Identity:152/153(99.35) Score:312 NR Annotation:ribosomal protein S18 [Ornithodoros parkeri] ####The description of the inputfile of Query Seq:[505 - 47] (REVERSE SENSE)	0	41.327	30.0654	7	24	7	1	153	17.8	10.76	High	High	High	High		0.736	0.944	0.723	1.283	0.983	0.766	-0.44	-0.08	-0.47	0.36	-0.03	-0.39	117.6	86.5	111	85	11.115	0	51.92	7
FALSE	High	Master Protein	325303800	OrfID:c28509.graph_c0_3 E-value:3.84121e-128 Identity:181/187(96.79) Score:367 NR Annotation:TPA: TPA_exp: truncated 40S ribosomal protein S7 [Amblyomma variegatum] ####The description of the inputfile of Query Seq:[212 - 784]	0	26.977	32.4607	6	16	6	1	191	22.2	10.1	High	High	High	High		0.761	0.943	0.731	1.24	0.961	0.775	-0.39	-0.08	-0.45	0.31	-0.06	-0.37	116.4	88.6	109.8	85.2	5.813	0	30.61	6
FALSE	High	Master Protein	365256997	OrfID:c28514.graph_c1_4 E-value:2.83949e-79 Identity:120/136(88.24) Score:242 NR Annotation:heat shock protein 90, partial [Centroptilum triangulifer] ####The description of the inputfile of Query Seq:[408 - 1] (REVERSE SENSE)	0	31.553	28.6765	4	34	2	1	136	15	4.61	High	High	High	High		1.009	0.793	0.65	0.786	0.644	0.819	0.01	-0.33	-0.62	-0.35	-0.63	-0.29	115.9	116.9	91.9	75.3	12.895	0	71.9	4
FALSE	High	Master Protein	322518679	OrfID:c28523.graph_c0_6 E-value:0 Identity:372/427(87.12) Score:773 NR Annotation:RecName: Full=Lissencephaly-1 homolog [Ixodes scapularis] ####The description of the inputfile of Query Seq:[275 - 1561]	0	17.983	12.8205	5	10	5	1	429	47.7	7.55	High	High	High	High		0.978	0.892	1.003	0.912	1.026	1.125	-0.03	-0.16	0	-0.13	0.04	0.17	103.3	101	92.1	103.6	0.931	0	13.23	5
FALSE	High	Master Protein	460239124	OrfID:c28546.graph_c0_1 E-value:8.73099e-154 Identity:218/231(94.37) Score:436 NR Annotation:AV422 [Amblyomma americanum] ####The description of the inputfile of Query Seq:[82 - 774]	0	21.449	22.9437	4	13	4	1	231	25.2	7.81	High	High	High	High		2.26	1.743	0.674	0.771	0.298	0.387	1.18	0.8	-0.57	-0.37	-1.75	-1.37	70.5	159.2	122.8	47.5	1.512	0	24.27	4
FALSE	High	Master Protein	75029794	OrfID:c28566.graph_c0_2 E-value:2.63002e-66 Identity:102/110(92.73) Score:204 NR Annotation:RecName: Full=60S ribosomal protein L36 [Ixodes scapularis] ####The description of the inputfile of Query Seq:[56 - 385]	0	33.538	43.6364	8	22	8	1	110	12.8	11.09	High	High	High	High		0.959	1.285	0.961	1.34	1.003	0.748	-0.06	0.36	-0.06	0.42	0	-0.42	95.1	91.2	122.2	91.4	25.827	0	54.73	8
FALSE	High	Master Protein	241701538	OrfID:c28594.graph_c0_22 E-value:2.92595e-163 Identity:299/405(73.83) Score:475 NR Annotation:zinc finger protein, putative [Ixodes scapularis] ####The description of the inputfile of Query Seq:[2328 - 1132] (REVERSE SENSE)	0	28.848	19.7995	5	14	5	1	399	41.9	5.26	High	High	High	High		0.682	0.621	0.627	0.911	0.919	1.008	-0.55	-0.69	-0.67	-0.13	-0.12	0.01	136.5	93.1	84.8	85.5	1.738	0	26.44	5
FALSE	High	Master Protein	241616200	OrfID:c28607.graph_c0_16 E-value:6.78066e-125 Identity:167/201(83.08) Score:360 NR Annotation:cyclophilin A, putative [Ixodes scapularis] ####The description of the inputfile of Query Seq:[1130 - 528] (REVERSE SENSE)	0	58.538	33.8308	7	63	7	1	201	21.6	9.42	High	High	High	High		1.04	1.002	1.036	0.964	0.996	1.033	0.06	0	0.05	-0.05	-0.01	0.05	98.1	102	98.3	101.6	9	0	114.73	7
FALSE	High	Master Protein	241851549	OrfID:c28619.graph_c0_4 E-value:3.27366e-132 Identity:191/198(96.46) Score:379 NR Annotation:ribosomal protein L19, putative [Ixodes scapularis] ####The description of the inputfile of Query Seq:[87 - 680]	0	53.232	39.899	11	24	11	1	198	23.4	11.49	High	High	High	High		0.994	1.24	0.941	1.248	0.947	0.759	-0.01	0.31	-0.09	0.32	-0.08	-0.4	95.8	95.2	118.8	90.2	22.101	0	56.24	11
FALSE	High	Master Protein	241567444	OrfID:c28620.graph_c0_12 E-value:0 Identity:346/393(88.04) Score:709 NR Annotation:ribosomal protein L4, putative [Ixodes scapularis] ####The description of the inputfile of Query Seq:[1460 - 195] (REVERSE SENSE)	0	109.552	38.3886	24	80	24	1	422	47.6	11.09	High	High	High	High		1.006	1.248	1.022	1.241	1.016	0.819	0.01	0.32	0.03	0.31	0.02	-0.29	93.6	94.1	116.7	95.6	15.103	0	193.09	24
FALSE	High	Master Protein	67084049	OrfID:c28624.graph_c0_3 E-value:1.62728e-62 Identity:91/121(75.21) Score:196 NR Annotation:60S ribosomal protein L14 [Ixodes scapularis] ####The description of the inputfile of Query Seq:[63 - 425]	0	63.334	46.281	12	36	12	1	121	14.1	11.34	High	High	High	High		0.961	1.207	0.918	1.256	0.956	0.761	-0.06	0.27	-0.12	0.33	-0.07	-0.39	97.9	94.1	118.2	89.9	214.443	0	79.01	12
FALSE	High	Master Protein	54039492	OrfID:c28637.graph_c0_1 E-value:9.95948e-100 Identity:143/143(100.00) Score:291 NR Annotation:RecName: Full=40S ribosomal protein S23 [Dermacentor variabilis] ####The description of the inputfile of Query Seq:[48 - 476]	0	32.476	30.7692	6	17	6	1	143	16.1	10.58	High	High	High	High		0.848	1.23	1.082	1.451	1.276	0.88	-0.24	0.3	0.11	0.54	0.35	-0.18	96.1	81.5	118.3	104	9	0	41.6	6
FALSE	High	Master Protein	241618566	OrfID:c28655.graph_c0_6 E-value:1.94802e-96 Identity:139/145(95.86) Score:283 NR Annotation:ribosomal protein S19, putative [Ixodes scapularis] ####The description of the inputfile of Query Seq:[548 - 105] (REVERSE SENSE)	0	44.407	46.6216	12	38	12	1	148	16.4	10.11	High	High	High	High		0.996	1.317	1.014	1.322	1.018	0.77	-0.01	0.4	0.02	0.4	0.03	-0.38	92.5	92.1	121.7	93.7	16.013	0	72.08	12
FALSE	High	Master Protein	110734695	OrfID:c28661.graph_c0_13 E-value:0 Identity:282/429(65.73) Score:584 NR Annotation:elongation factor-1 gamma [Hypochilus thorelli] ####The description of the inputfile of Query Seq:[1383 - 100] (REVERSE SENSE)	0	37.312	12.8505	9	23	9	1	428	48.8	5.68	High	High	High	High		0.96	1.227	1.007	1.279	1.05	0.821	-0.06	0.3	0.01	0.36	0.07	-0.29	95.4	91.5	117.1	96.1	2.981	0	46.23	9
FALSE	High	Master Protein	241993492	OrfID:c28719.graph_c0_9 E-value:0 Identity:319/383(83.29) Score:587 NR Annotation:cytochrome P450, putative [Ixodes scapularis] ####The description of the inputfile of Query Seq:[1430 - 3] (REVERSE SENSE)	0	9.105	7.77311	3	3	3	1	476	51.9	5.77	High	High	High	High		0.824	0.392	0.331	0.476	0.401	0.843	-0.28	-1.35	-1.6	-1.07	-1.32	-0.25	157	129.4	61.6	51.9	0.269	0	7.3	3
FALSE	High	Master Protein	12007361	OrfID:c28731.graph_c0_4 E-value:7.76886e-48 Identity:74/85(87.06) Score:155 NR Annotation:9.8 kDa basic protein [Amblyomma hebraeum] ####The description of the inputfile of Query Seq:[123 - 377]	0	15.8	36.4706	4	23	4	1	85	9.7	9.66	High	High	High	High		0.675	0.538	0.511	0.797	0.757	0.95	-0.57	-0.89	-0.97	-0.33	-0.4	-0.07	146.9	99.1	79	75.1	14.849	0	43.68	4
FALSE	High	Master Protein	241997566	OrfID:c28839.graph_c0_11 E-value:1.72859e-163 Identity:268/316(84.81) Score:479 NR Annotation:zinc finger protein, putative [Ixodes scapularis] ####The description of the inputfile of Query Seq:[1165 - 218] (REVERSE SENSE)	0	6.841	9.17722	2	4	2	1	316	35.1	7.33	High	High	High	High		0.802	0.664	0.661	0.828	0.824	0.995	-0.32	-0.59	-0.6	-0.27	-0.28	-0.01	128	102.6	84.9	84.5	0.389	0	7.67	2
FALSE	High	Master Protein	241048980	OrfID:c28882.graph_c0_1 E-value:3.21943e-29 Identity:63/138(45.65) Score:112 NR Annotation:serum amyloid A protein, putative [Ixodes scapularis] ####The description of the inputfile of Query Seq:[45 - 506]	0	13.678	12.3377	3	5	3	1	154	17.5	10.89	High	High	High	High		1.163	1.514	1.881	1.302	1.618	1.243	0.22	0.6	0.91	0.38	0.69	0.31	72	83.7	108.9	135.4	1.31	0	14.24	3
FALSE	High	Master Protein	167613907	OrfID:c28890.graph_c0_4 E-value:1.55352e-65 Identity:97/98(98.98) Score:201 NR Annotation:intracellular cystatin [Haemaphysalis longicornis] ####The description of the inputfile of Query Seq:[167 - 460]	0	14.929	28.5714	3	12	3	1	98	11.1	5.8	High	High	High	High		0.54	0.623	0.503	1.155	0.932	0.807	-0.89	-0.68	-0.99	0.21	-0.1	-0.31	150	81	93.5	75.5	2.162	0	27.12	3
FALSE	High	Master Protein	14041807	OrfID:c28904.graph_c0_2 E-value:1.56088e-134 Identity:197/200(98.50) Score:385 NR Annotation:troponin I-like protein [Haemaphysalis longicornis] ####The description of the inputfile of Query Seq:[246 - 902]	0	9.415	16.895	4	4	4	1	219	25.7	9.77	High	High	High	High		0.608	1.899	0.682	3.122	1.122	0.359	-0.72	0.92	-0.55	1.64	0.17	-1.48	95.5	58.1	181.3	65.1	1.031	0	8.56	4
FALSE	High	Master Protein	391337456	OrfID:c28939.graph_c0_6 E-value:3.07401e-98 Identity:147/151(97.35) Score:288 NR Annotation:PREDICTED: troponin C-like isoform 1 [Metaseiulus occidentalis] ####The description of the inputfile of Query Seq:[308 - 760]	0	32.657	41.0596	10	18	10	1	151	17.3	4.18	High	High	High	High		0.599	1.759	0.832	2.939	1.389	0.473	-0.74	0.82	-0.27	1.56	0.47	-1.08	95.5	57.2	168	79.4	15.681	0	32.64	10
FALSE	High	Master Protein	675377288	OrfID:c29721.graph_c0_8 E-value:7.20113e-71 Identity:110/246(44.72) Score:226 NR Annotation:Rhythmically expressed 2 protein, partial [Stegodyphus mimosarum] ####The description of the inputfile of Query Seq:[206 - 967]	0.001	4.499	11.4173	2	2	2	1	254	28	8.75	Not Found	Not Found	High	High			100	100	100	100	0.99		6.64	6.64	6.64	6.64	-0.01			201	199	0.334	0	1.82	2
FALSE	High	Master Protein	241622411	OrfID:c29827.graph_c0_11 E-value:0 Identity:321/399(80.45) Score:624 NR Annotation:conserved hypothetical protein [Ixodes scapularis] ####The description of the inputfile of Query Seq:[1260 - 67] (REVERSE SENSE)	0	14.685	9.04523	4	12	4	1	398	44.1	4.82	High	High	High	High		0.739	0.627	0.577	0.848	0.78	0.92	-0.44	-0.67	-0.79	-0.24	-0.36	-0.12	135.9	100.5	85.2	78.4	1.154	0	23.81	4
FALSE	High	Master Protein	241999360	OrfID:c29933.graph_c0_2 E-value:0 Identity:325/417(77.94) Score:659 NR Annotation:short-chain dehydrogenase, putative [Ixodes scapularis] ####The description of the inputfile of Query Seq:[279 - 1523]	0	29.669	16.6265	7	18	7	1	415	44.2	7.9	High	High	High	High		1.182	1.019	1.36	0.862	1.15	1.335	0.24	0.03	0.44	-0.21	0.2	0.42	87.7	103.7	89.4	119.3	1.873	0	36.12	7
FALSE	High	Master Protein	325303032	OrfID:c29936.graph_c0_2 E-value:7.15694e-108 Identity:164/235(69.79) Score:321 NR Annotation:TPA: TPA_inf: high mobility group protein C [Amblyomma variegatum] ####The description of the inputfile of Query Seq:[120 - 983]	0	19.248	17.0139	6	11	6	1	288	32.8	10.13	High	High	High	High		1.371	1.293	1.832	0.943	1.336	1.416	0.46	0.37	0.87	-0.08	0.42	0.5	72.8	99.8	94.1	133.3	0.874	0	13.03	6
FALSE	High	Master Protein	241604100	OrfID:c30195.graph_c0_7 E-value:1.63465e-29 Identity:59/82(71.95) Score:109 NR Annotation:conserved hypothetical protein [Ixodes scapularis] ####The description of the inputfile of Query Seq:[329 - 36] (REVERSE SENSE)	0	19.837	31.6327	2	8	2	1	98	10.5	11.72	High	High	High	High		0.993	0.717	0.959	0.722	0.965	1.338	-0.01	-0.48	-0.06	-0.47	-0.05	0.42	109	108.3	78.2	104.5	20.544	0	33.42	2
FALSE	High	Master Protein	241626482	OrfID:c30235.graph_c0_4 E-value:0 Identity:364/397(91.69) Score:766 NR Annotation:GTP-binding protein, putative [Ixodes scapularis] ####The description of the inputfile of Query Seq:[294 - 1484]	0	36.008	22.67	8	14	8	1	397	45	6.99	High	High	High	High		0.792	0.851	0.667	1.074	0.842	0.783	-0.34	-0.23	-0.58	0.1	-0.25	-0.35	120.8	95.7	102.9	80.6	1.212	0	29.04	8
FALSE	High	Master Protein	241695288	OrfID:c30236.graph_c0_12 E-value:0 Identity:441/711(62.03) Score:931 NR Annotation:thimet oligopeptidase, putative [Ixodes scapularis] ####The description of the inputfile of Query Seq:[2399 - 222] (REVERSE SENSE)	0	81.65	22.0386	19	38	19	1	726	82.2	6.35	High	High	High	High		0.884	0.959	0.993	1.085	1.124	1.036	-0.18	-0.06	-0.01	0.12	0.17	0.05	104.3	92.2	100	103.6	3.108	0	74.19	19
FALSE	High	Master Protein	241615386	OrfID:c30241.graph_c0_11 E-value:2.16308e-60 Identity:90/120(75.00) Score:190 NR Annotation:prefoldin, putative [Ixodes scapularis] ####The description of the inputfile of Query Seq:[776 - 405] (REVERSE SENSE)	0	10.339	26.6129	3	3	3	1	124	14.3	7.28	High	High	High	High		0.462	0.374	2.645	0.808	5.719	7.077	-1.11	-1.42	1.4	-0.31	2.52	2.82	89.3	41.3	33.4	236.1	0.995	0	5.41	3
FALSE	High	Master Protein	65332270	OrfID:c30317.graph_c0_2 E-value:1.84266e-92 Identity:135/135(100.00) Score:275 NR Annotation:ribosomal protein L23 [Haemaphysalis qinghaiensis] ####The description of the inputfile of Query Seq:[191 - 820]	0	54.481	32.381	10	29	10	1	210	23	10.73	High	High	High	High		1.018	1.02	1.012	1.002	0.994	0.992	0.03	0.03	0.02	0	-0.01	-0.01	98.8	100.5	100.7	99.9	23.245	0	79.97	10
FALSE	High	Master Protein	241735550	OrfID:c30318.graph_c0_20 E-value:0 Identity:291/376(77.39) Score:608 NR Annotation:60S ribosomal protein L3, putative [Ixodes scapularis] ####The description of the inputfile of Query Seq:[1804 - 629] (REVERSE SENSE)	0.002	3.158	4.59184	2	2	2	1	392	44.3	10.05	High	High	High	High		0.972	0.753	1.119	0.775	1.151	1.486	-0.04	-0.41	0.16	-0.37	0.2	0.57	104.1	101.1	78.4	116.4	0.222	0	4.13	2
FALSE	High	Master Protein	391345291	OrfID:c30331.graph_c0_30 E-value:0 Identity:315/536(58.77) Score:650 NR Annotation:PREDICTED: abhydrolase domain-containing protein 16A-like [Metaseiulus occidentalis] ####The description of the inputfile of Query Seq:[2416 - 719] (REVERSE SENSE)	0	10.236	5.47703	3	3	3	1	566	63.3	7.43	High	High	High	High		0.853	0.79	0.785	0.927	0.92	0.993	-0.23	-0.34	-0.35	-0.11	-0.12	-0.01	116.7	99.5	92.2	91.6	0.233	0	7.14	3
FALSE	High	Master Protein	33772687	OrfID:c30358.graph_c0_4 E-value:1.60884e-127 Identity:174/174(100.00) Score:364 NR Annotation:ferritin [Haemaphysalis longicornis] ####The description of the inputfile of Query Seq:[268 - 789]	0	15.904	22.9885	2	16	2	1	174	20	5.08	High	High	High	High		1.532	0.998	0.937	0.651	0.612	0.939	0.62	0	-0.09	-0.62	-0.71	-0.09	89.5	137.2	89.4	83.9	1.848	0	35.72	2
FALSE	High	Master Protein	194246099	OrfID:c30362.graph_c0_1 E-value:4.93412e-76 Identity:119/123(96.75) Score:229 NR Annotation:60S ribosomal protein L35-like protein [Dermacentor variabilis] ####The description of the inputfile of Query Seq:[59 - 427]	0	28.522	39.8374	8	12	8	1	123	14.4	11.36	High	High	High	High		1.242	1.38	1.209	1.111	0.973	0.876	0.31	0.46	0.27	0.15	-0.04	-0.19	82.8	102.8	114.3	100.1	30.623	0	26.35	8
FALSE	High	Master Protein	194246091	OrfID:c30382.graph_c0_5 E-value:5.55746e-87 Identity:125/128(97.66) Score:258 NR Annotation:ribosomal protein L31 [Dermacentor variabilis] ####The description of the inputfile of Query Seq:[428 - 45] (REVERSE SENSE)	0	37.227	43.75	11	40	11	1	128	15	10.59	High	High	High	High		1.003	1.218	0.932	1.214	0.929	0.765	0	0.28	-0.1	0.28	-0.11	-0.39	96.3	96.6	117.3	89.7	214.443	0	68.83	11
FALSE	High	Master Protein	194246085	OrfID:c30391.graph_c1_6 E-value:2.77727e-91 Identity:131/131(100.00) Score:269 NR Annotation:ribosomal protein S17 [Dermacentor variabilis] ####The description of the inputfile of Query Seq:[437 - 45] (REVERSE SENSE)	0	26.436	41.2214	6	15	6	1	131	15	9.77	High	High	High	High		0.695	0.662	0.546	0.953	0.786	0.825	-0.52	-0.6	-0.87	-0.07	-0.35	-0.28	137.8	95.7	91.2	75.3	30.623	0	31.96	6
FALSE	High	Master Protein	51011408	OrfID:c30493.graph_c0_23 E-value:5.32549e-132 Identity:200/222(90.09) Score:380 NR Annotation:vacuolar sorting protein VPS24 [Ixodes pacificus] ####The description of the inputfile of Query Seq:[2525 - 1863] (REVERSE SENSE)	0.001	5.119	11.3122	3	4	3	1	221	24.9	5.34	High	High	High	High		1.081	1.057	1.499	0.978	1.387	1.418	0.11	0.08	0.58	-0.03	0.47	0.5	86.3	93.2	91.2	129.3	0.778	0	5.34	3
FALSE	High	Master Protein	51011530	OrfID:c30495.graph_c0_1 E-value:3.34429e-77 Identity:112/112(100.00) Score:231 NR Annotation:ribosomal protein L30 [Ixodes pacificus] ####The description of the inputfile of Query Seq:[64 - 399]	0	11.115	18.75	3	9	3	1	112	12.5	9.69	High	High	High	High		0.782	0.927	0.729	1.186	0.932	0.786	-0.36	-0.11	-0.46	0.25	-0.1	-0.35	116.4	91	107.9	84.8	2.162	0	14.56	3
FALSE	High	Master Protein	172051208	OrfID:c30519.graph_c0_1 E-value:1.46198e-43 Identity:65/81(80.25) Score:144 NR Annotation:NADH dehydrogenase 1 alpha subcomplex [Ornithodoros coriaceus] ####The description of the inputfile of Query Seq:[122 - 364]	0	29.605	41.9753	6	18	6	1	81	9.3	10.07	High	High	High	High		0.63	0.323	0.202	0.513	0.32	0.624	-0.67	-1.63	-2.31	-0.96	-1.64	-0.68	185.6	117	60	37.5	30.623	0	52.11	6
FALSE	High	Master Protein	675374732	OrfID:c30551.graph_c0_19 E-value:3.8685e-178 Identity:258/319(80.88) Score:504 NR Annotation:26S proteasome non-ATPase regulatory subunit 7, partial [Stegodyphus mimosarum] ####The description of the inputfile of Query Seq:[1561 - 623] (REVERSE SENSE)	0	34.154	25.2396	6	14	6	1	313	35.4	6.32	High	High	High	High		0.895	0.835	0.9	0.933	1.006	1.078	-0.16	-0.26	-0.15	-0.1	0.01	0.11	110.2	98.6	92	99.2	2.415	0	37.91	6
FALSE	High	Master Protein	568215839	OrfID:c30563.graph_c0_16 E-value:0 Identity:331/403(82.13) Score:682 NR Annotation:serine protease inhibitor 15 RmS15 [Rhipicephalus microplus] ####The description of the inputfile of Query Seq:[1724 - 522] (REVERSE SENSE)	0	38.708	20.4489	9	20	9	1	401	44.3	6.57	High	High	High	High		0.749	1.889	1.256	2.521	1.677	0.665	-0.42	0.92	0.33	1.33	0.75	-0.59	81.7	61.2	154.4	102.7	1.894	0	35.79	9
FALSE	High	Master Protein	241564908	OrfID:c30569.graph_c0_2 E-value:8.60784e-72 Identity:122/168(72.62) Score:222 NR Annotation:conserved hypothetical protein [Ixodes scapularis] ####The description of the inputfile of Query Seq:[110 - 610]	0	12.49	22.1557	3	4	3	1	167	19.6	10.07	High	High	High	High		1.174	1.43	1.149	1.218	0.979	0.803	0.23	0.52	0.2	0.29	-0.03	-0.32	84.2	98.8	120.4	96.7	1.31	0	8.42	3
FALSE	High	Master Protein	241845102	OrfID:c30573.graph_c0_6 E-value:1.08422e-42 Identity:93/128(72.66) Score:151 NR Annotation:conserved hypothetical protein [Ixodes scapularis] ####The description of the inputfile of Query Seq:[569 - 3] (REVERSE SENSE)	0	29.827	20.1058	6	10	6	1	189	20.9	5.35	High	High	High	High		0.719	0.523	0.395	0.728	0.549	0.755	-0.48	-0.93	-1.34	-0.46	-0.86	-0.41	151.7	109.1	79.4	59.9	4.623	0	26.41	6
FALSE	High	Master Protein	241706880	OrfID:c30597.graph_c0_4 E-value:3.42552e-108 Identity:152/172(88.37) Score:318 NR Annotation:ribose-5-phosphate isomerase, putative [Ixodes scapularis] ####The description of the inputfile of Query Seq:[140 - 844]	0	24.064	18.7234	6	11	6	1	235	25.5	7.42	High	High	High	High		0.794	0.846	1.397	1.066	1.76	1.652	-0.33	-0.24	0.48	0.09	0.82	0.72	99.1	78.6	83.8	138.5	2.415	0	23.92	6
FALSE	High	Master Protein	325303378	OrfID:c30598.graph_c0_9 E-value:2.86217e-125 Identity:177/219(80.82) Score:364 NR Annotation:TPA: TPA_exp: ubiquinol cytochrome C reductase subunit RIP1 [Amblyomma variegatum] ####The description of the inputfile of Query Seq:[923 - 105] (REVERSE SENSE)	0	26.981	26.3736	8	24	8	1	273	29.3	8.73	High	High	High	High		0.914	0.661	0.7	0.723	0.765	1.059	-0.13	-0.6	-0.52	-0.47	-0.39	0.08	122.2	111.7	80.7	85.5	2.384	0	44.92	8
FALSE	High	Master Protein	391344825	OrfID:c30607.graph_c0_6 E-value:2.0509e-114 Identity:158/172(91.86) Score:331 NR Annotation:PREDICTED: ADP-ribosylation factor 4-like [Metaseiulus occidentalis] ####The description of the inputfile of Query Seq:[154 - 669]	0	20.106	26.7442	4	14	4	1	172	19.6	6.18	High	High	High	High		0.432	0.244	0.23	0.564	0.532	0.943	-1.21	-2.04	-2.12	-0.83	-0.91	-0.08	209.8	90.7	51.2	48.3	1.894	0	30.33	4
FALSE	High	Master Protein	242001024	OrfID:c30658.graph_c0_6 E-value:0 Identity:397/517(76.79) Score:792 NR Annotation:guanine nucleotide-binding protein, putative [Ixodes scapularis] ####The description of the inputfile of Query Seq:[211 - 1653]	0	5.7	3.7422	2	2	2	1	481	53.7	8.4	High	High	High	High		1.482	1.597	1.913	1.078	1.291	1.198	0.57	0.68	0.94	0.11	0.37	0.26	66.8	98.9	106.6	127.7	0.194	0	4.2	2
FALSE	High	Master Protein	675365906	OrfID:c30659.graph_c0_8 E-value:7.06339e-174 Identity:269/452(59.51) Score:501 NR Annotation:Heterogeneous nuclear ribonucleoprotein F, partial [Stegodyphus mimosarum] ####The description of the inputfile of Query Seq:[125 - 1354]	0	28.957	13.6585	8	21	8	1	410	44.4	7.21	High	High	High	High		1.238	1.341	1.433	1.083	1.158	1.069	0.31	0.42	0.52	0.11	0.21	0.1	79.8	98.8	107	114.4	2.162	0	45.5	8
FALSE	High	Master Protein	242001650	OrfID:c30679.graph_c0_32 E-value:1.47402e-168 Identity:239/278(85.97) Score:477 NR Annotation:20S proteasome, regulatory subunit beta, putative [Ixodes scapularis] ####The description of the inputfile of Query Seq:[887 - 54] (REVERSE SENSE)	0.001	4.987	6.11511	2	3	2	1	278	30.6	7.61	High	High	High	High		0.931	0.857	0.843	0.92	0.905	0.984	-0.1	-0.22	-0.25	-0.12	-0.14	-0.02	110.2	102.6	94.4	92.9	0.359	0	7.57	2
FALSE	High	Master Protein	241735349	OrfID:c30743.graph_c0_5 E-value:1.86505e-155 Identity:219/265(82.64) Score:442 NR Annotation:VAMP-associated protein involved in inositol metabolism, putative [Ixodes scapularis] ####The description of the inputfile of Query Seq:[197 - 973]	0	50.334	43.6293	12	31	12	1	259	28.9	7.53	High	High	High	High		1.007	0.871	0.801	0.865	0.795	0.919	0.01	-0.2	-0.32	-0.21	-0.33	-0.12	108.7	109.5	94.7	87.1	12.594	0	41.28	12
FALSE	High	Master Protein	325302750	OrfID:c30774.graph_c0_2 E-value:4.6742e-67 Identity:121/160(75.62) Score:213 NR Annotation:TPA: TPA_inf: hypothetical conserved protein 611 [Amblyomma variegatum] ####The description of the inputfile of Query Seq:[206 - 910]	0	11.285	10.2128	2	4	2	1	235	27	10.65	High	High	High	High		0.745	0.793	1.004	1.065	1.347	1.265	-0.42	-0.33	0.01	0.09	0.43	0.34	112.9	84.1	89.6	113.4	0.501	0	10.03	2
FALSE	High	Master Protein	67083875	OrfID:c30775.graph_c0_2 E-value:7.16022e-83 Identity:114/157(72.61) Score:251 NR Annotation:ATP synthase D chain [Ixodes scapularis] ####The description of the inputfile of Query Seq:[65 - 586]	0	82.099	45.977	12	109	12	1	174	20.3	5.08	High	High	High	High		0.713	0.522	0.537	0.732	0.752	1.028	-0.49	-0.94	-0.9	-0.45	-0.41	0.04	144.3	102.9	75.3	77.4	48.239	0	265.43	12
FALSE	High	Master Protein	675389751	OrfID:c30782.graph_c0_24 E-value:4.55234e-107 Identity:225/432(52.08) Score:333 NR Annotation:Protein LSM14-like protein, partial [Stegodyphus mimosarum] ####The description of the inputfile of Query Seq:[1957 - 590] (REVERSE SENSE)	0	30.626	17.5439	7	13	7	1	456	49.4	9.67	High	High	High	High		1.496	1.297	0.881	0.867	0.589	0.679	0.58	0.38	-0.18	-0.21	-0.76	-0.56	85.6	128	111	75.4	3.084	0	32.58	7
FALSE	High	Master Protein	443682713	OrfID:c30791.graph_c0_3 E-value:1.039e-08 Identity:24/43(55.81) Score:53 NR Annotation:hypothetical protein CAPTEDRAFT_221898 [Capitella teleta] ####The description of the inputfile of Query Seq:[296 - 451]	0	14.813	57.6923	2	6	2	1	52	5.5	9.32	High	High	High	High		0.651	0.458	0.542	0.703	0.833	1.184	-0.62	-1.13	-0.88	-0.51	-0.26	0.24	150.9	98.2	69.1	81.8	9	0	18.56	2
FALSE	High	Master Protein	642931558	OrfID:c30793.graph_c0_6 E-value:2.1175e-43 Identity:64/113(56.64) Score:147 NR Annotation:PREDICTED: COX assembly mitochondrial protein homolog [Tribolium castaneum] ####The description of the inputfile of Query Seq:[159 - 572]	0	7.81	10.8696	2	5	2	1	138	16.3	8.35	High	High	High	High		0.888	0.776	0.815	0.874	0.918	1.05	-0.17	-0.37	-0.3	-0.19	-0.12	0.07	115	102.1	89.2	93.7	0.995	0	10.54	2
FALSE	High	Master Protein	585650932	OrfID:c30796.graph_c1_3 E-value:1.822e-35 Identity:54/78(69.23) Score:123 NR Annotation:PREDICTED: cytochrome c oxidase subunit 6B1-like [Saccoglossus kowalevskii] ####The description of the inputfile of Query Seq:[308 - 75] (REVERSE SENSE)	0	5.674	30.7692	2	4	2	1	78	9.3	8.06	High	High	High	High		0.614	0.414	0.261	0.673	0.425	0.631	-0.7	-1.27	-1.94	-0.57	-1.24	-0.67	174.8	107.3	72.3	45.6	1.154	0	5.39	2
FALSE	High	Master Protein	241647516	OrfID:c30808.graph_c0_17 E-value:0 Identity:639/942(67.83) Score:1130 NR Annotation:eukaryotic translation initiation factor 4 gamma, putative [Ixodes scapularis] ####The description of the inputfile of Query Seq:[3351 - 409] (REVERSE SENSE)	0	22.871	7.7472	7	13	7	1	981	106.9	7.65	High	High	High	High		1.202	1.288	1.54	1.072	1.281	1.195	0.27	0.37	0.62	0.1	0.36	0.26	79.5	95.6	102.4	122.4	0.334	0	28.79	7
FALSE	High	Master Protein	241785140	OrfID:c30835.graph_c0_15 E-value:2.23374e-06 Identity:60/166(36.14) Score:53 NR Annotation:hypothetical protein IscW_ISCW023746 [Ixodes scapularis] ####The description of the inputfile of Query Seq:[1547 - 696] (REVERSE SENSE)	0	6.574	8.80282	2	3	2	1	284	32.4	9.86	High	High	High	High		1.099	4.421	1.48	4.024	1.347	0.335	0.14	2.14	0.57	2.01	0.43	-1.58	50	54.9	221.1	74	0.501	0	6.44	2
FALSE	High	Master Protein	357605013	OrfID:c30839.graph_c0_5 E-value:2.92809e-117 Identity:154/218(70.64) Score:343 NR Annotation:proteasome subunit beta 1 [Danaus plexippus] ####The description of the inputfile of Query Seq:[150 - 845]	0	39.481	21.1207	5	22	5	1	232	25.9	6.86	High	High	High	High		1.168	1.182	1.192	1.012	1.02	1.009	0.22	0.24	0.25	0.02	0.03	0.01	88.1	102.9	104.1	105	6.017	0	40.12	5
FALSE	High	Master Protein	241836176	OrfID:c30845.graph_c0_10 E-value:0 Identity:431/485(88.87) Score:912 NR Annotation:aldehyde dehydrogenase, putative [Ixodes scapularis] ####The description of the inputfile of Query Seq:[217 - 1692]	0	32.805	18.6992	9	21	7	1	492	53.3	6.35	High	High	High	High		1.131	2.241	1.57	1.98	1.388	0.701	0.18	1.16	0.65	0.99	0.47	-0.51	67.3	76.2	150.8	105.7	1.593	1	35.3	9
FALSE	High	Master Protein	325303372	OrfID:c30882.graph_c0_13 E-value:6.51166e-167 Identity:236/255(92.55) Score:473 NR Annotation:TPA: TPA_exp: cytochrome c1 [Amblyomma variegatum] ####The description of the inputfile of Query Seq:[1082 - 159] (REVERSE SENSE)	0	20.666	18.5065	4	9	4	1	308	33.8	8.51	High	High	High	High		1.148	0.898	0.977	0.782	0.851	1.088	0.2	-0.15	-0.03	-0.35	-0.23	0.12	99.4	114.1	89.3	97.2	0.995	0	22.62	4
FALSE	High	Master Protein	156542825	OrfID:c30889.graph_c0_12 E-value:2.2095e-130 Identity:181/284(63.73) Score:381 NR Annotation:PREDICTED: thioredoxin-like protein 1 isoform X1 [Nasonia vitripennis] ####The description of the inputfile of Query Seq:[1080 - 223] (REVERSE SENSE)	0	30.462	34.2657	8	28	8	1	286	31.2	5.36	High	High	High	High		0.919	0.802	0.743	0.872	0.808	0.927	-0.12	-0.32	-0.43	-0.2	-0.31	-0.11	115.5	106.2	92.6	85.8	2.652	0	52.2	8
FALSE	High	Master Protein	646700728	OrfID:c30902.graph_c0_4 E-value:3.2746e-115 Identity:178/344(51.74) Score:348 NR Annotation:Hsc70-interacting protein, partial [Zootermopsis nevadensis] ####The description of the inputfile of Query Seq:[114 - 1178]	0	38.474	17.4648	6	23	6	1	355	39.7	4.96	High	High	High	High		1.365	1.257	1.281	0.921	0.939	1.019	0.45	0.33	0.36	-0.12	-0.09	0.03	81.6	111.3	102.5	104.5	3.084	0	52.67	6
FALSE	High	Master Protein	675368889	OrfID:c30905.graph_c0_29 E-value:0 Identity:623/745(83.62) Score:1296 NR Annotation:putative pre-mRNA-splicing factor ATP-dependent RNA helicase DHX15, partial [Stegodyphus mimosarum] ####The description of the inputfile of Query Seq:[2799 - 604] (REVERSE SENSE)	0	7.453	4.37158	3	5	3	1	732	83.9	6.74	High	High	High	High		1.189	0.939	0.964	0.789	0.81	1.027	0.25	-0.09	-0.05	-0.34	-0.3	0.04	97.8	116.3	91.8	94.2	0.17	0	5.98	3
FALSE	High	Master Protein	646710386	OrfID:c30930.graph_c0_8 E-value:1.38039e-110 Identity:152/178(85.39) Score:322 NR Annotation:Coatomer subunit zeta-1 [Zootermopsis nevadensis] ####The description of the inputfile of Query Seq:[613 - 83] (REVERSE SENSE)	0	17.789	19.209	3	9	3	1	177	20	5	High	High	High	High		0.771	0.583	0.587	0.756	0.761	1.006	-0.37	-0.78	-0.77	-0.4	-0.39	0.01	136	104.9	79.3	79.8	2.728	0	20.77	3
FALSE	High	Master Protein	391340492	OrfID:c30941.graph_c0_9 E-value:5.01116e-60 Identity:86/121(71.07) Score:191 NR Annotation:PREDICTED: adrenodoxin-like [Metaseiulus occidentalis] ####The description of the inputfile of Query Seq:[736 - 245] (REVERSE SENSE)	0	19.089	17.0732	3	5	3	1	164	17.9	6.89	High	High	High	High		0.576	0.409	0.267	0.71	0.463	0.652	-0.8	-1.29	-1.91	-0.49	-1.11	-0.62	177.6	102.3	72.7	47.4	1.848	0	15.7	3
FALSE	High	Master Protein	24639292	OrfID:c30973.graph_c0_4 E-value:3.98527e-20 Identity:48/103(46.60) Score:85 NR Annotation:CG3621, isoform A [Drosophila melanogaster] ####The description of the inputfile of Query Seq:[408 - 106] (REVERSE SENSE)	0	7.679	20.7921	2	7	2	1	101	10.9	10.2	High	High	High	High		0.86	0.713	0.771	0.829	0.897	1.082	-0.22	-0.49	-0.38	-0.27	-0.16	0.11	119.7	102.8	85.3	92.2	0.52	0	11.94	2
FALSE	High	Master Protein	646713930	OrfID:c31005.graph_c0_6 E-value:1.23453e-96 Identity:128/161(79.50) Score:285 NR Annotation:Peptidyl-prolyl cis-trans isomerase-like 3, partial [Zootermopsis nevadensis] ####The description of the inputfile of Query Seq:[554 - 72] (REVERSE SENSE)	0	5.963	20.4969	2	3	2	1	161	17.8	6.67	Not Found	Not Found	High	High			100	100	100	100	1.49		6.64	6.64	6.64	6.64	0.58			160.6	239.4	0.425	0	2.91	2
FALSE	High	Master Protein	241114846	OrfID:c31013.graph_c0_13 E-value:0 Identity:502/681(73.72) Score:930 NR Annotation:liprin-alpha, putative [Ixodes scapularis] ####The description of the inputfile of Query Seq:[2282 - 66] (REVERSE SENSE)	0	10.422	10.2842	4	5	4	1	739	79.1	7.05	High	High	High	High		0.844	0.369	0.331	0.438	0.393	0.897	-0.25	-1.44	-1.59	-1.19	-1.35	-0.16	157.2	132.7	58	52.1	0.283	0	3.42	4
FALSE	High	Master Protein	68264899	OrfID:c31150.graph_c0_2 E-value:7.19526e-08 Identity:42/120(35.00) Score:54 NR Annotation:hypothetical protein [Haemaphysalis longicornis] ####The description of the inputfile of Query Seq:[47 - 532]	0.001	4.956	21.6049	3	5	3	1	162	18.8	9.1	High	High	High	High		1.924	0.746	0.743	0.388	0.386	0.995	0.94	-0.42	-0.43	-1.37	-1.37	-0.01	90.6	174.4	67.7	67.3	0.995	0	1.85	3
FALSE	High	Master Protein	241570167	OrfID:c31646.graph_c0_19 E-value:0 Identity:322/426(75.59) Score:688 NR Annotation:microtubule binding protein YTM1, putative [Ixodes scapularis] ####The description of the inputfile of Query Seq:[1412 - 138] (REVERSE SENSE)	0.002	3.598	4.94118	2	2	2	1	425	47.6	5.62	High	High	High	High		1.057	1.277	1.13	1.209	1.07	0.885	0.08	0.35	0.18	0.27	0.1	-0.18	89.6	94.7	114.4	101.3	0.222	0	0	2
FALSE	High	Master Protein	241681362	OrfID:c31778.graph_c0_19 E-value:0 Identity:459/573(80.10) Score:981 NR Annotation:NudC domain-containing protein, putative [Ixodes scapularis] ####The description of the inputfile of Query Seq:[1886 - 102] (REVERSE SENSE)	0	19.303	14.1176	9	10	9	1	595	66.8	5.87	High	High	High	High		1.041	0.931	0.906	0.895	0.871	0.974	0.06	-0.1	-0.14	-0.16	-0.2	-0.04	103.2	107.3	96	93.5	0.995	0	12.35	9
FALSE	High	Master Protein	341900775	OrfID:c31925.graph_c0_16 E-value:7.36647e-11 Identity:28/59(47.46) Score:63 NR Annotation:hypothetical protein CAEBREN_24061 [Caenorhabditis brenneri] ####The description of the inputfile of Query Seq:[992 - 456] (REVERSE SENSE)	0	18.087	17.8771	3	7	3	1	179	20.4	6.37	High	High	High	High		0.909	1.134	1.242	1.248	1.367	1.096	-0.14	0.18	0.31	0.32	0.45	0.13	93.4	84.8	105.8	116	1.61	0	19.02	3
FALSE	High	Master Protein	393757385	OrfID:c31983.graph_c0_10 E-value:3.93931e-25 Identity:56/195(28.72) Score:104 NR Annotation:rhipilin-2 [Rhipicephalus haemaphysaloides] ####The description of the inputfile of Query Seq:[879 - 232] (REVERSE SENSE)	0	12.872	7.87037	2	13	2	1	216	25.1	8.72	High	High	High	High		0.515	0.408	0.323	0.792	0.627	0.791	-0.96	-1.29	-1.63	-0.34	-0.67	-0.34	178.1	91.7	72.7	57.5	0.585	0	29.65	2
FALSE	High	Master Protein	241627626	OrfID:c32023.graph_c1_13 E-value:1.2087e-150 Identity:220/233(94.42) Score:438 NR Annotation:RNA-binding protein musashi, putative [Ixodes scapularis] ####The description of the inputfile of Query Seq:[1306 - 233] (REVERSE SENSE)	0	157.22	43.0168	23	169	23	1	358	37.9	7.84	High	High	High	High		1.631	2.219	2.888	1.361	1.771	1.301	0.71	1.15	1.53	0.44	0.82	0.38	51.7	84.3	114.7	149.3	315.228	0	354.67	23
FALSE	High	Master Protein	241742612	OrfID:c32063.graph_c0_9 E-value:4.70886e-80 Identity:175/235(74.47) Score:248 NR Annotation:translation initiation factor eIF3, p35 subunit, putative [Ixodes scapularis] ####The description of the inputfile of Query Seq:[784 - 77] (REVERSE SENSE)	0	63.56	39.8305	11	47	11	1	236	27	4.84	High	High	High	High		0.746	0.622	0.54	0.834	0.725	0.869	-0.42	-0.68	-0.89	-0.26	-0.46	-0.2	137.5	102.6	85.6	74.3	12.111	0	99.86	11
FALSE	High	Master Protein	241745453	OrfID:c32209.graph_c0_22 E-value:5.35636e-64 Identity:136/365(37.26) Score:219 NR Annotation:lipase, putative [Ixodes scapularis] ####The description of the inputfile of Query Seq:[1454 - 39] (REVERSE SENSE)	0	33.527	10.8051	5	41	5	1	472	51.9	7.43	High	High	High	High		1.124	0.299	0.125	0.266	0.111	0.417	0.17	-1.74	-3	-1.91	-3.17	-1.26	157	176.5	47	19.6	1.346	0	54.5	5
FALSE	High	Master Protein	241167354	OrfID:c32360.graph_c0_5 E-value:6.38072e-47 Identity:82/155(52.90) Score:159 NR Annotation:immature colon carcinoma transcript 1 protein, putative [Ixodes scapularis] ####The description of the inputfile of Query Seq:[494 - 3] (REVERSE SENSE)	0	7.944	18.2927	2	3	2	1	164	18.7	9.36	Not Found	Not Found	Not Found	Not Found																		0.668	0	7.46	2
FALSE	High	Master Protein	241152170	OrfID:c32425.graph_c0_2 E-value:8.5423e-42 Identity:71/71(100.00) Score:138 NR Annotation:ribosomal protein L38, putative [Ixodes scapularis] ####The description of the inputfile of Query Seq:[114 - 326]	0	17.436	42.2535	5	15	5	1	71	8.3	10.05	High	High	High	High		0.584	0.667	0.422	1.142	0.723	0.633	-0.78	-0.58	-1.24	0.19	-0.47	-0.66	149.7	87.4	99.8	63.2	30.623	0	32.32	5
FALSE	High	Master Protein	524900141	OrfID:c32539.graph_c0_23 E-value:5.86897e-57 Identity:181/448(40.40) Score:216 NR Annotation:PREDICTED: protein PRRC2C-like isoform X3 [Aplysia californica] ####The description of the inputfile of Query Seq:[1803 - 1] (REVERSE SENSE)	0	50.486	23.2945	9	28	9	1	601	61.7	9.44	High	High	High	High		0.742	0.536	0.446	0.722	0.601	0.833	-0.43	-0.9	-1.16	-0.47	-0.73	-0.26	146.8	109	78.7	65.5	1.593	0	64	9
FALSE	High	Master Protein	241600797	OrfID:c32562.graph_c0_3 E-value:4.78516e-25 Identity:55/75(73.33) Score:107 NR Annotation:conserved hypothetical protein [Ixodes scapularis] ####The description of the inputfile of Query Seq:[154 - 600]	0.001	4.296	18.1208	2	2	2	1	149	17.5	5.07	Not Found	Not Found	Not Found	Not Found																		0.668	0	0	2
FALSE	High	Master Protein	29825585	OrfID:c32604.graph_c0_8 E-value:3.29585e-144 Identity:202/210(96.19) Score:410 NR Annotation:40S ribosomal protein S5 [Dermacentor variabilis] ####The description of the inputfile of Query Seq:[732 - 49] (REVERSE SENSE)	0	11.66	8.77193	4	8	4	1	228	25.2	9.32	High	High	High	High		0.961	1.117	0.915	1.163	0.953	0.819	-0.06	0.16	-0.13	0.22	-0.07	-0.29	100.2	96.2	111.9	91.7	1.512	0	21.98	4
FALSE	High	Master Protein	325303502	OrfID:c32606.graph_c0_3 E-value:3.03257e-69 Identity:119/157(75.80) Score:216 NR Annotation:TPA: TPA_inf: hypothetical secreted protein 1840 [Amblyomma variegatum] ####The description of the inputfile of Query Seq:[99 - 677]	0.001	5.153	12.9534	2	2	2	1	193	21.5	9	High	High	High	High		1.019	0.665	0.605	0.653	0.594	0.91	0.03	-0.59	-0.72	-0.62	-0.75	-0.14	121.6	123.9	80.9	73.6	0.585	0	0	2
FALSE	High	Master Protein	134143223	OrfID:c32620.graph_c0_15 E-value:0 Identity:390/413(94.43) Score:808 NR Annotation:glycogen synthase kinase [Rhipicephalus microplus] ####The description of the inputfile of Query Seq:[1391 - 153] (REVERSE SENSE)	0	13.412	13.0751	4	7	4	1	413	45.9	8.69	High	High	High	High		1.007	0.845	0.907	0.839	0.9	1.073	0.01	-0.24	-0.14	-0.25	-0.15	0.1	106.4	107.2	89.9	96.5	0.468	0	13.5	4
FALSE	High	Master Protein	391336846	OrfID:c32663.graph_c0_34 E-value:0 Identity:480/689(69.67) Score:1007 NR Annotation:PREDICTED: propionyl-CoA carboxylase alpha chain, mitochondrial-like [Metaseiulus occidentalis] ####The description of the inputfile of Query Seq:[2176 - 38] (REVERSE SENSE)	0	41.524	13.1837	10	18	10	1	713	78.7	6.51	High	High	High	High		1.057	0.727	0.744	0.688	0.704	1.023	0.08	-0.46	-0.43	-0.54	-0.51	0.03	113.4	119.8	82.5	84.4	0.684	0	38.57	10
FALSE	High	Master Protein	568215821	OrfID:c32690.graph_c1_5 E-value:1.51781e-12 Identity:37/81(45.68) Score:68 NR Annotation:serine protease inhibitor 6 RmS6 [Rhipicephalus microplus] ####The description of the inputfile of Query Seq:[247 - 2] (REVERSE SENSE)	0.002	3.555	23.1707	2	2	2	1	82	9.5	9.6	High	High	High	High		2.164	2.417	2.101	1.117	0.971	0.869	1.11	1.27	1.07	0.16	-0.04	-0.2	52.1	112.7	125.8	109.4	1.512	0	4.11	2
FALSE	High	Master Protein	512925590	OrfID:c32715.graph_c0_10 E-value:1.12608e-48 Identity:73/90(81.11) Score:157 NR Annotation:PREDICTED: mitochondrial import inner membrane translocase subunit Tim13-like [Bombyx mori] ####The description of the inputfile of Query Seq:[944 - 675] (REVERSE SENSE)	0	15.168	31.1111	2	6	2	1	90	10.2	8.47	Not Found	Not Found	Not Found	Not Found																		2.728	0	12.77	2
FALSE	High	Master Protein	149286900	OrfID:c32819.graph_c0_1 E-value:5.24374e-37 Identity:64/64(100.00) Score:125 NR Annotation:40S ribosomal protein S28 [Ornithodoros parkeri] ####The description of the inputfile of Query Seq:[64 - 255]	0	29.965	48.4375	6	26	6	1	64	7.3	10.36	High	High	High	High		0.384	0.462	0.263	1.205	0.685	0.569	-1.38	-1.11	-1.93	0.27	-0.55	-0.81	189.7	72.8	87.7	49.9	999	0	46.03	6
FALSE	High	Master Protein	391330630	OrfID:c32823.graph_c0_10 E-value:0 Identity:279/353(79.04) Score:598 NR Annotation:PREDICTED: probable isocitrate dehydrogenase [NAD] subunit beta, mitochondrial-like [Metaseiulus occidentalis] ####The description of the inputfile of Query Seq:[119 - 1258]	0	22.646	11.0526	3	11	3	1	380	41.8	8.03	High	High	High	High		1.233	0.773	0.722	0.628	0.586	0.933	0.3	-0.37	-0.47	-0.67	-0.77	-0.1	107.3	132.3	83	77.5	0.931	0	21.7	3
FALSE	High	Master Protein	241326613	OrfID:c32896.graph_c0_6 E-value:3.36307e-79 Identity:113/143(79.02) Score:244 NR Annotation:conserved hypothetical protein [Ixodes scapularis] ####The description of the inputfile of Query Seq:[588 - 103] (REVERSE SENSE)	0	50.614	45.0617	10	21	10	1	162	18.1	8.73	High	High	High	High		0.989	0.735	0.776	0.743	0.785	1.057	-0.02	-0.44	-0.37	-0.43	-0.35	0.08	114.3	113	84	88.7	10.659	0	55.12	10
FALSE	High	Master Protein	325303454	OrfID:c32912.graph_c0_4 E-value:3.39206e-106 Identity:188/219(85.84) Score:314 NR Annotation:TPA: TPA_exp: RNA-binding protein LARK [Amblyomma variegatum] ####The description of the inputfile of Query Seq:[413 - 1069]	0	43.255	17.8082	7	43	7	1	219	24.1	8.76	High	High	High	High		1.259	0.786	0.783	0.625	0.622	0.996	0.33	-0.35	-0.35	-0.68	-0.68	-0.01	104.5	131.5	82.2	81.8	5.31	0	83.91	7
FALSE	High	Master Protein	242017898	OrfID:c32962.graph_c1_8 E-value:0 Identity:464/745(62.28) Score:917 NR Annotation:ablim, putative [Pediculus humanus corporis] ####The description of the inputfile of Query Seq:[276 - 2408]	0	55.055	17.1589	10	21	10	1	711	80.4	8.24	High	High	High	High		1.204	0.881	1.047	0.732	0.87	1.188	0.27	-0.18	0.07	-0.45	-0.2	0.25	96.8	116.5	85.3	101.3	1.089	0	38.08	10
FALSE	High	Master Protein	169809132	OrfID:c32981.graph_c0_25 E-value:0 Identity:658/660(99.70) Score:1333 NR Annotation:heat shock 70 kDa protein 5 [Haemaphysalis longicornis] ####The description of the inputfile of Query Seq:[2209 - 230] (REVERSE SENSE)	0	347.55	47.8788	53	419	50	1	660	72.5	5.38	High	High	High	High		0.628	0.549	0.447	0.875	0.712	0.814	-0.67	-0.87	-1.16	-0.19	-0.49	-0.3	152.5	95.7	83.7	68.1	116.877	3	1022.57	53
FALSE	High	Master Protein	241122592	OrfID:c32987.graph_c0_11 E-value:2.26596e-160 Identity:217/226(96.02) Score:453 NR Annotation:splicing factor 3A subunit, putative [Ixodes scapularis] ####The description of the inputfile of Query Seq:[798 - 40] (REVERSE SENSE)	0	13.748	5.92885	2	4	2	1	253	28.6	9.61	High	High	High	High		1.399	1.445	2.12	1.032	1.515	1.468	0.48	0.53	1.08	0.05	0.6	0.55	67.1	93.9	96.9	142.2	0.719	0	8.29	2
FALSE	High	Master Protein	240994919	OrfID:c33052.graph_c0_30 E-value:0 Identity:349/436(80.05) Score:699 NR Annotation:phosphatidylinositol 4-kinase type-II, putative [Ixodes scapularis] ####The description of the inputfile of Query Seq:[2299 - 965] (REVERSE SENSE)	0	10.192	13.0337	5	5	5	1	445	50.9	8.72	High	High	High	High		1.128	0.823	0.898	0.73	0.796	1.09	0.17	-0.28	-0.16	-0.45	-0.33	0.12	103.9	117.2	85.6	93.3	0.45	0	6.4	5
FALSE	High	Master Protein	241560371	OrfID:c33154.graph_c0_5 E-value:0 Identity:354/384(92.19) Score:689 NR Annotation:E3 ubiquitin ligase, putative [Ixodes scapularis] ####The description of the inputfile of Query Seq:[191 - 1342]	0	11.235	9.89583	3	5	3	1	384	42.1	6.52	High	High	High	High		1.534	1.302	1.574	0.849	1.026	1.209	0.62	0.38	0.65	-0.24	0.04	0.27	73.9	113.4	96.3	116.4	0.292	0	8.34	3
FALSE	High	Master Protein	241705635	OrfID:c33155.graph_c0_9 E-value:3.00442e-160 Identity:232/275(84.36) Score:466 NR Annotation:F0F1-type ATP synthase, alpha subunit, putative [Ixodes scapularis] ####The description of the inputfile of Query Seq:[827 - 3] (REVERSE SENSE)	0	164.784	65.8182	24	186	4	1	275	29.3	9.51	High	High	High	High		0.846	0.579	0.836	0.684	0.989	1.444	-0.24	-0.79	-0.26	-0.55	-0.02	0.53	122.7	103.8	71	102.6	110.588	0	445.02	24
FALSE	High	Master Protein	241999568	OrfID:c33187.graph_c0_4 E-value:4.87736e-157 Identity:211/212(99.53) Score:442 NR Annotation:RAS-related protein, putative [Ixodes scapularis] ####The description of the inputfile of Query Seq:[115 - 750]	0	24.189	21.6981	4	13	4	1	212	23.4	6.39	High	High	High	High		1.169	1.236	1.087	1.058	0.93	0.879	0.22	0.31	0.12	0.08	-0.1	-0.19	89	104.1	110.1	96.8	1.929	0	34.21	4
FALSE	High	Master Protein	241997574	OrfID:c33223.graph_c0_4 E-value:9.47722e-67 Identity:101/146(69.18) Score:208 NR Annotation:coiled-coil domain-containing protein, putative [Ixodes scapularis] ####The description of the inputfile of Query Seq:[14 - 457]	0	18.851	16.8919	5	9	5	1	148	16.7	8.34	High	High	High	High		0.569	0.394	0.324	0.692	0.57	0.824	-0.81	-1.34	-1.62	-0.53	-0.81	-0.28	174.9	99.5	68.9	56.7	2.981	0	15.38	5
FALSE	High	Master Protein	67083977	OrfID:c33326.graph_c0_7 E-value:2.85315e-90 Identity:128/130(98.46) Score:266 NR Annotation:ribosomal protein S15Aa [Ixodes scapularis] ####The description of the inputfile of Query Seq:[430 - 41] (REVERSE SENSE)	0	19.551	23.0769	4	15	4	1	130	14.9	10.05	High	High	High	High		0.771	0.865	0.607	1.122	0.787	0.701	-0.37	-0.21	-0.72	0.17	-0.35	-0.51	123.3	95.1	106.7	74.8	2.162	0	33.87	4
FALSE	High	Master Protein	646719118	OrfID:c33338.graph_c0_2 E-value:5.86311e-173 Identity:230/273(84.25) Score:488 NR Annotation:F-actin-capping protein subunit beta [Zootermopsis nevadensis] ####The description of the inputfile of Query Seq:[120 - 953]	0	50.801	33.4532	9	30	9	1	278	31.2	5.78	High	High	High	High		1.277	1.366	1.571	1.07	1.23	1.15	0.35	0.45	0.65	0.1	0.3	0.2	76.7	98	104.8	120.5	6.743	0	69.42	9
FALSE	High	Master Protein	241753583	OrfID:c33364.graph_c0_1 E-value:7.73964e-79 Identity:117/120(97.50) Score:236 NR Annotation:ribosomal protein S26, putative [Ixodes scapularis] ####The description of the inputfile of Query Seq:[141 - 500]	0	7.167	18.3333	2	6	2	1	120	13.5	10.86	High	High	High	High		0.83	0.867	0.732	1.044	0.881	0.845	-0.27	-0.21	-0.45	0.06	-0.18	-0.24	116.7	96.9	101.1	85.4	1.683	0	13.55	2
FALSE	High	Master Protein	241153541	OrfID:c33369.graph_c0_5 E-value:2.86874e-07 Identity:26/40(65.00) Score:57 NR Annotation:hypothetical protein IscW_ISCW003265 [Ixodes scapularis] ####The description of the inputfile of Query Seq:[304 - 1170]	0	9.915	14.8789	3	5	3	1	289	32.9	5.33	High	High	High	High		1.22	0.908	1.741	0.744	1.427	1.917	0.29	-0.14	0.8	-0.43	0.51	0.94	82.1	100.2	74.6	143	0.438	0	10.32	3
FALSE	High	Master Protein	240999693	OrfID:c33374.graph_c0_2 E-value:1.00843e-135 Identity:203/217(93.55) Score:389 NR Annotation:60S ribosomal protein L10A, putative [Ixodes scapularis] ####The description of the inputfile of Query Seq:[67 - 717]	0	43.661	30.8756	8	17	8	1	217	24.6	9.85	High	High	High	High		1.256	1.226	1	0.976	0.796	0.816	0.33	0.29	0	-0.03	-0.33	-0.29	89.3	112.1	109.4	89.3	6.197	0	46.31	8
FALSE	High	Master Protein	241044078	OrfID:c33375.graph_c0_5 E-value:7.54045e-125 Identity:175/189(92.59) Score:359 NR Annotation:60S ribosomal protein L9, putative [Ixodes scapularis] ####The description of the inputfile of Query Seq:[609 - 40] (REVERSE SENSE)	0	14.026	28.9474	5	7	5	1	190	21.7	10.14	High	High	High	High		0.886	1.037	0.748	1.17	0.844	0.721	-0.17	0.05	-0.42	0.23	-0.24	-0.47	109	96.6	113	81.5	1.848	0	15.63	5
FALSE	High	Master Protein	67084017	OrfID:c33382.graph_c0_4 E-value:2.49071e-95 Identity:134/149(89.93) Score:281 NR Annotation:tetratricopeptide repeat protein [Ixodes scapularis] ####The description of the inputfile of Query Seq:[177 - 623]	0	14.083	25.5034	4	8	4	1	149	16.9	8.54	High	High	High	High		1.056	0.854	0.77	0.809	0.729	0.901	0.08	-0.23	-0.38	-0.31	-0.46	-0.15	108.7	114.8	92.9	83.7	1.512	0	15.25	4
FALSE	High	Master Protein	241176450	OrfID:c33407.graph_c0_5 E-value:1.06578e-106 Identity:267/426(62.68) Score:335 NR Annotation:RNA-binding protein musashi, putative [Ixodes scapularis] ####The description of the inputfile of Query Seq:[145 - 1800]	0	40.182	14.6739	10	21	10	1	552	61.9	8.59	High	High	High	High		0.68	0.738	0.681	1.086	1.002	0.923	-0.56	-0.44	-0.55	0.12	0	-0.12	129.1	87.7	95.3	87.9	1.512	0	37.14	10
FALSE	High	Master Protein	67083981	OrfID:c33438.graph_c0_3 E-value:3.58064e-110 Identity:155/156(99.36) Score:319 NR Annotation:ubiquitin/ribosomal protein S27a fusion protein [Ixodes scapularis] ####The description of the inputfile of Query Seq:[510 - 43] (REVERSE SENSE)	0	36.285	37.8205	6	98	6	1	156	17.9	9.67	High	High	High	High		1.633	1.338	1.556	0.82	0.953	1.162	0.71	0.42	0.64	-0.29	-0.07	0.22	72.4	118.2	96.9	112.6	7.111	0	210.85	6
FALSE	High	Master Protein	240978640	OrfID:c33474.graph_c0_12 E-value:0 Identity:244/272(89.71) Score:520 NR Annotation:M0V-34 protein, putative [Ixodes scapularis] ####The description of the inputfile of Query Seq:[896 - 81] (REVERSE SENSE)	0	12.854	14.3382	3	8	3	1	272	30.1	5.49	High	High	High	High		0.9	0.755	0.645	0.839	0.717	0.855	-0.15	-0.41	-0.63	-0.25	-0.48	-0.23	121.2	109.1	91.5	78.2	0.624	0	12.15	3
FALSE	High	Master Protein	241998156	OrfID:c33528.graph_c0_3 E-value:1.44981e-58 Identity:89/101(88.12) Score:183 NR Annotation:heat shock protein [Ixodes scapularis] ####The description of the inputfile of Query Seq:[312 - 614]	0	34.137	39.604	5	44	5	1	101	10.9	9	High	High	High	High		1.046	0.967	0.965	0.924	0.922	0.998	0.07	-0.05	-0.05	-0.11	-0.12	0	100.6	105.2	97.2	97	9	0	95.55	5
FALSE	High	Master Protein	241112863	OrfID:c33547.graph_c0_2 E-value:1.8957e-61 Identity:89/102(87.25) Score:192 NR Annotation:pterin-4-alpha-carbinolamine dehydratase, putative [Ixodes scapularis] ####The description of the inputfile of Query Seq:[94 - 486]	0	6.732	24.4275	2	2	2	1	131	14.9	9.5	High	High	High	High		0.72	0.745	0.568	1.034	0.788	0.762	-0.47	-0.43	-0.82	0.05	-0.34	-0.39	131.9	95	98.2	74.9	0.778	0	0	2
FALSE	High	Master Protein	29825599	OrfID:c33551.graph_c0_1 E-value:3.08301e-109 Identity:153/156(98.08) Score:317 NR Annotation:40S ribosomal protein S11 [Dermacentor variabilis] ####The description of the inputfile of Query Seq:[84 - 551]	0	30.972	49.359	8	20	8	1	156	18	11.17	High	High	High	High		0.948	1.193	0.926	1.258	0.977	0.777	-0.08	0.25	-0.11	0.33	-0.03	-0.36	98.3	93.3	117.3	91.1	30.623	0	39.6	8
FALSE	High	Master Protein	241156187	OrfID:c33617.graph_c0_3 E-value:1.73553e-40 Identity:77/116(66.38) Score:138 NR Annotation:single-stranded DNA binding protein P9, putative [Ixodes scapularis] ####The description of the inputfile of Query Seq:[493 - 831]	0	68.825	48.6726	8	53	8	1	113	12.6	8.38	High	High	High	High		0.573	0.473	0.486	0.826	0.847	1.026	-0.8	-1.08	-1.04	-0.28	-0.24	0.04	157.9	90.6	74.8	76.7	463.159	0	112.55	8
FALSE	High	Master Protein	405951856	OrfID:c33637.graph_c0_8 E-value:0 Identity:408/548(74.45) Score:869 NR Annotation:Glucose-6-phosphate isomerase [Crassostrea gigas] ####The description of the inputfile of Query Seq:[204 - 1880]	0	75.396	26.1181	13	49	13	1	559	62.6	8.05	High	High	High	High		0.896	0.767	0.758	0.856	0.846	0.988	-0.16	-0.38	-0.4	-0.22	-0.24	-0.02	116.9	104.8	89.7	88.7	5.723	0	99.84	13
FALSE	High	Master Protein	241564915	OrfID:c33649.graph_c0_1 E-value:1.3808e-69 Identity:111/116(95.69) Score:213 NR Annotation:ribosomal protein S25, putative [Ixodes scapularis] ####The description of the inputfile of Query Seq:[119 - 466]	0	24.933	41.3793	6	25	6	1	116	13	10.21	High	High	High	High		0.901	1.104	1.019	1.226	1.132	0.923	-0.15	0.14	0.03	0.29	0.18	-0.11	99.4	89.5	109.7	101.3	30.623	0	57.53	6
FALSE	High	Master Protein	241859223	OrfID:c33654.graph_c0_5 E-value:3.30123e-132 Identity:189/192(98.44) Score:378 NR Annotation:40S ribosomal protein S9, putative [Ixodes scapularis] ####The description of the inputfile of Query Seq:[665 - 90] (REVERSE SENSE)	0	41.066	39.0625	11	27	11	1	192	22.6	10.54	High	High	High	High		0.707	0.88	0.61	1.246	0.863	0.693	-0.5	-0.18	-0.71	0.32	-0.21	-0.53	125.1	88.4	110.1	76.3	9	0	53.19	11
FALSE	High	Master Protein	241647509	OrfID:c33676.graph_c0_25 E-value:0 Identity:873/992(88.00) Score:1623 NR Annotation:paramyosin, putative [Ixodes scapularis] ####The description of the inputfile of Query Seq:[3694 - 296] (REVERSE SENSE)	0	87.245	26.3901	25	41	25	1	1133	135.9	8.69	High	High	High	High		1.133	1.197	1.401	1.057	1.236	1.17	0.18	0.26	0.49	0.08	0.31	0.23	84.5	95.8	101.2	118.5	1.59	0	96.57	25
FALSE	High	Master Protein	675365558	OrfID:c33688.graph_c0_8 E-value:4.67116e-58 Identity:84/124(67.74) Score:192 NR Annotation:Na(+)/H(+) exchange regulatory cofactor NHE-RF2, partial [Stegodyphus mimosarum] ####The description of the inputfile of Query Seq:[529 - 2] (REVERSE SENSE)	0	21.093	30.1136	4	18	4	1	176	19	8.82	High	High	High	High		0.865	0.556	0.545	0.643	0.63	0.98	-0.21	-0.85	-0.88	-0.64	-0.67	-0.03	134.9	116.6	75	73.5	1.683	0	45.98	4
FALSE	High	Master Protein	325303658	OrfID:c33693.graph_c0_16 E-value:1.4238e-91 Identity:129/143(90.21) Score:271 NR Annotation:TPA: TPA_inf: transcription factor MBF1 [Amblyomma variegatum] ####The description of the inputfile of Query Seq:[1475 - 1032] (REVERSE SENSE)	0	13.822	33.7838	5	8	5	1	148	16.6	10.04	High	High	High	High		0.598	0.483	0.334	0.808	0.559	0.691	-0.74	-1.05	-1.58	-0.31	-0.84	-0.53	165.6	99	80	55.3	2.511	0	18.63	5
FALSE	High	Master Protein	241122588	OrfID:c33697.graph_c0_11 E-value:3.10456e-119 Identity:169/181(93.37) Score:346 NR Annotation:DNA-binding protein, putative [Ixodes scapularis] ####The description of the inputfile of Query Seq:[1349 - 726] (REVERSE SENSE)	0	101.645	31.7308	15	48	15	1	208	24.2	6.15	High	High	High	High		1.204	1.69	1.933	1.404	1.606	1.144	0.27	0.76	0.95	0.49	0.68	0.19	68.6	82.6	116	132.7	214.443	0	113.68	15
FALSE	High	Master Protein	380013600	OrfID:c33712.graph_c0_3 E-value:5.08868e-38 Identity:80/218(36.70) Score:144 NR Annotation:PREDICTED: protein phosphatase 1E-like [Apis florea] ####The description of the inputfile of Query Seq:[105 - 869]	0	22.771	29.4118	5	16	5	1	255	28.2	5.55	High	High	High	High		0.984	1.047	1.126	1.064	1.144	1.075	-0.02	0.07	0.17	0.09	0.19	0.1	96.2	94.7	100.8	108.3	3.329	0	25.05	5
FALSE	High	Master Protein	403241999	OrfID:c33714.graph_c0_6 E-value:0 Identity:869/873(99.54) Score:1693 NR Annotation:paramyosin [Haemaphysalis longicornis] ####The description of the inputfile of Query Seq:[263 - 2881]	0	132.538	32.417	29	68	29	1	873	102	5.66	High	High	High	High		1.112	3.047	1.143	2.741	1.029	0.375	0.15	1.61	0.19	1.45	0.04	-1.41	63.5	70.6	193.4	72.6	3.642	0	159	29
FALSE	High	Master Protein	241675324	OrfID:c33739.graph_c0_21 E-value:0 Identity:309/346(89.31) Score:590 NR Annotation:molecular chaperone, putative [Ixodes scapularis] ####The description of the inputfile of Query Seq:[1936 - 866] (REVERSE SENSE)	0	28.576	14.2857	7	11	7	1	357	40.2	6.23	High	High	High	High		0.601	0.568	0.501	0.945	0.834	0.883	-0.73	-0.82	-1	-0.08	-0.26	-0.18	149.8	90.1	85.1	75.1	1.462	0	25.47	7
FALSE	High	Master Protein	241814081	OrfID:c33756.graph_c0_2 E-value:0 Identity:344/387(88.89) Score:713 NR Annotation:protein arginine N-methyltransferase PRMT1, putative [Ixodes scapularis] ####The description of the inputfile of Query Seq:[111 - 1418]	0	20.784	10.7798	4	12	4	1	436	48.6	6.09	Not Found	Not Found	Not Found	Not Found																		0.738	0	20.48	4
FALSE	High	Master Protein	675376512	OrfID:c33766.graph_c0_2 E-value:3.54477e-07 Identity:40/97(41.24) Score:55 NR Annotation:hypothetical protein X975_24536, partial [Stegodyphus mimosarum] ####The description of the inputfile of Query Seq:[142 - 639]	0	9.697	14.4578	2	4	2	1	166	17.7	6.79	High	High	High	High		0.653	0.483	0.439	0.741	0.673	0.908	-0.62	-1.05	-1.19	-0.43	-0.57	-0.14	155.3	101.4	75.1	68.2	0.874	0	9.24	2
FALSE	High	Master Protein	675385023	OrfID:c33772.graph_c0_2 E-value:2.78075e-18 Identity:32/44(72.73) Score:80 NR Annotation:Carbonyl reductase [NADPH] 1, partial [Stegodyphus mimosarum] ####The description of the inputfile of Query Seq:[56 - 193]	0	5.401	19.5652	2	4	2	1	46	5.1	4.81	High	High	High	High		0.794	1.074	1.412	1.353	1.778	1.314	-0.33	0.1	0.5	0.44	0.83	0.39	93.5	74.2	100.4	131.9	3.642	0	10.21	2
FALSE	High	Master Protein	322801773	OrfID:c33773.graph_c1_1 E-value:1.55809e-40 Identity:70/79(88.61) Score:139 NR Annotation:hypothetical protein SINV_16114 [Solenopsis invicta] ####The description of the inputfile of Query Seq:[310 - 2] (REVERSE SENSE)	0	22.633	21.3592	5	34	3	1	103	11.2	11.53	High	High	High	High		1.123	1.258	1.258	1.12	1.12	1	0.17	0.33	0.33	0.16	0.16	0	86.2	96.8	108.5	108.5	20.544	0	67.81	5
FALSE	High	Master Protein	241087427	OrfID:c33832.graph_c0_7 E-value:1.6103e-170 Identity:237/276(85.87) Score:483 NR Annotation:translation initiation factor 3, subunit G, putative [Ixodes scapularis] ####The description of the inputfile of Query Seq:[1110 - 220] (REVERSE SENSE)	0	28.036	36.7003	8	14	8	1	297	33.2	6.95	High	High	High	High		1.098	0.721	0.498	0.657	0.453	0.691	0.13	-0.47	-1.01	-0.61	-1.14	-0.53	120.6	132.4	86.9	60	3.437	0	20.1	8
FALSE	High	Master Protein	240972667	OrfID:c33842.graph_c0_20 E-value:0 Identity:577/773(74.64) Score:1187 NR Annotation:heat shock protein, putative [Ixodes scapularis] ####The description of the inputfile of Query Seq:[3115 - 716] (REVERSE SENSE)	0	112.259	27.25	23	78	23	1	800	89.4	6.38	High	High	High	High		0.855	0.772	0.786	0.903	0.919	1.018	-0.23	-0.37	-0.35	-0.15	-0.12	0.03	117.2	100.2	90.5	92.1	3.448	0	163.95	23
FALSE	High	Master Protein	241093831	OrfID:c33872.graph_c0_4 E-value:2.95552e-124 Identity:177/185(95.68) Score:357 NR Annotation:ribosomal protein L11, putative [Ixodes scapularis] ####The description of the inputfile of Query Seq:[412 - 978]	0	19.542	22.2222	5	8	5	1	189	21.6	9.94	High	High	High	High		0.762	0.982	0.724	1.288	0.95	0.737	-0.39	-0.03	-0.47	0.37	-0.07	-0.44	115.3	87.9	113.3	83.5	4.623	0	25.37	5
FALSE	High	Master Protein	241044075	OrfID:c33901.graph_c0_14 E-value:0 Identity:371/595(62.35) Score:562 NR Annotation:RNA recognition rrm/rnp domain, putative [Ixodes scapularis] ####The description of the inputfile of Query Seq:[1914 - 163] (REVERSE SENSE)	0	13.612	4.10959	3	5	3	1	584	63.1	9.32	High	High	High	High		1.001	0.975	1.524	0.974	1.522	1.562	0	-0.04	0.61	-0.04	0.61	0.64	88.9	89	86.7	135.4	0.311	0	11.14	3
FALSE	High	Master Protein	576294897	OrfID:c33938.graph_c0_10 E-value:3.80579e-148 Identity:203/214(94.86) Score:420 NR Annotation:synaptobrevin [Rhipicephalus microplus] ####The description of the inputfile of Query Seq:[828 - 187] (REVERSE SENSE)	0	15.096	18.6916	4	6	4	1	214	24.6	9.19	High	High	High	High		0.906	0.613	0.492	0.676	0.543	0.803	-0.14	-0.71	-1.02	-0.56	-0.88	-0.32	132.9	120.4	81.4	65.3	1.154	0	15.33	4
FALSE	High	Master Protein	675364317	OrfID:c33954.graph_c0_3 E-value:7.12941e-165 Identity:221/242(91.32) Score:466 NR Annotation:Proteasome subunit alpha type-4, partial [Stegodyphus mimosarum] ####The description of the inputfile of Query Seq:[114 - 905]	0	54.444	25.7576	9	38	9	1	264	29.7	8.02	High	High	High	High		1.146	0.96	0.918	0.838	0.801	0.956	0.2	-0.06	-0.12	-0.26	-0.32	-0.07	99.4	113.9	95.4	91.2	6.499	0	99.55	9
FALSE	High	Master Protein	241750184	OrfID:c33997.graph_c1_14 E-value:3.24153e-143 Identity:213/397(53.65) Score:424 NR Annotation:regulator of chromosome condensation, putative [Ixodes scapularis] ####The description of the inputfile of Query Seq:[1458 - 157] (REVERSE SENSE)	0	20.673	11.9816	4	8	4	1	434	45.4	6.93	High	High	High	High		1.303	2.922	4.714	2.243	3.619	1.613	0.38	1.55	2.24	1.17	1.86	0.69	40.2	52.4	117.6	189.7	1.154	0	18.06	4
FALSE	High	Master Protein	752896133	OrfID:c34004.graph_c0_4 E-value:1.39282e-20 Identity:39/92(42.39) Score:86 NR Annotation:PREDICTED: NADH dehydrogenase [ubiquinone] iron-sulfur protein 5 [Camponotus floridanus] ####The description of the inputfile of Query Seq:[368 - 66] (REVERSE SENSE)	0	27.745	28.7129	4	16	4	1	101	11.9	7.8	High	High	High	High		0.798	0.614	0.594	0.769	0.745	0.968	-0.33	-0.7	-0.75	-0.38	-0.43	-0.05	133.1	106.2	81.7	79.1	62.096	0	26.88	4
FALSE	High	Master Protein	9858101	OrfID:c34070.graph_c0_4 E-value:4.13711e-178 Identity:244/354(68.93) Score:508 NR Annotation:heme-binding aspartic proteinase, partial [Rhipicephalus microplus] ####The description of the inputfile of Query Seq:[96 - 1208]	0	16.032	10.5121	3	6	3	1	371	40.7	6.68	High	High	High	High		1.374	4.075	4.64	2.966	3.377	1.139	0.46	2.03	2.21	1.57	1.76	0.19	36.1	49.6	147	167.4	0.616	0	12.85	3
FALSE	High	Master Protein	241082092	OrfID:c34092.graph_c0_5 E-value:1.58384e-134 Identity:196/303(64.69) Score:401 NR Annotation:26S proteasome regulatory complex, subunit PSMD5, putative [Ixodes scapularis] ####The description of the inputfile of Query Seq:[19 - 1527]	0	6.898	5.96421	3	3	3	1	503	55.7	6.28	High	High	High	High		1.372	1.284	1.454	0.936	1.06	1.133	0.46	0.36	0.54	-0.1	0.08	0.18	78.3	107.4	100.5	113.8	0.233	0	4.24	3
FALSE	High	Master Protein	169159125	OrfID:c34095.graph_c0_4 E-value:2.21782e-60 Identity:95/103(92.23) Score:207 NR Annotation:Vitellogenin-2 [Haemaphysalis longicornis] ####The description of the inputfile of Query Seq:[309 - 1] (REVERSE SENSE)	0	34.895	70.8738	8	29	2	1	103	11.8	8.78	High	High	High	High		1.269	1.607	1.011	1.266	0.797	0.629	0.34	0.68	0.02	0.34	-0.33	-0.67	81.8	103.9	131.5	82.8	15.681	0	70.62	8
FALSE	High	Master Protein	383855994	OrfID:c34101.graph_c0_8 E-value:1.15973e-66 Identity:116/249(46.59) Score:216 NR Annotation:PREDICTED: tetratricopeptide repeat protein 1-like [Megachile rotundata] ####The description of the inputfile of Query Seq:[207 - 962]	0	21.682	24.6032	7	9	7	1	252	28.7	4.89	High	High	High	High		0.692	0.615	0.542	0.888	0.784	0.882	-0.53	-0.7	-0.88	-0.17	-0.35	-0.18	140.4	97.2	86.3	76.1	1.448	0	21.95	7
FALSE	High	Master Protein	241111167	OrfID:c34117.graph_c0_2 E-value:2.4781e-154 Identity:209/220(95.00) Score:436 NR Annotation:60S ribosomal protein L10, putative [Ixodes scapularis] ####The description of the inputfile of Query Seq:[63 - 722]	0	40.124	23.1818	6	25	6	1	220	25.6	10.05	High	High	High	High		0.56	0.719	0.587	1.283	1.048	0.817	-0.84	-0.48	-0.77	0.36	0.07	-0.29	139.5	78.2	100.3	82	3.642	0	63.51	6
FALSE	High	Master Protein	675378600	OrfID:c34127.graph_c0_6 E-value:7.03563e-124 Identity:206/507(40.63) Score:380 NR Annotation:Calsequestrin-2, partial [Stegodyphus mimosarum] ####The description of the inputfile of Query Seq:[203 - 1726]	0	35.281	12.9921	7	14	7	1	508	53.9	6.48	High	High	High	High		1.202	1.329	1.573	1.106	1.309	1.183	0.27	0.41	0.65	0.15	0.39	0.24	78.4	94.2	104.2	123.3	0.995	0	36.87	7
FALSE	High	Master Protein	241613489	OrfID:c34161.graph_c0_7 E-value:0 Identity:414/576(71.88) Score:846 NR Annotation:heat shock protein 70 (HSP70)-interacting protein, putative [Ixodes scapularis] ####The description of the inputfile of Query Seq:[30 - 1769]	0	6.865	5.17241	3	4	3	1	580	65.2	6.55	High	High	High	High		0.519	0.603	0.711	1.163	1.371	1.179	-0.95	-0.73	-0.49	0.22	0.45	0.24	141.2	73.2	85.2	100.4	0.194	0	4.54	3
FALSE	High	Master Protein	321468455	OrfID:c34201.graph_c0_4 E-value:2.62861e-49 Identity:141/369(38.21) Score:177 NR Annotation:hypothetical protein DAPPUDRAFT_304824 [Daphnia pulex] ####The description of the inputfile of Query Seq:[1161 - 61] (REVERSE SENSE)	0	7.006	5.44959	2	4	2	1	367	38.8	4.49	High	High	High	High		0.974	0.987	1.014	1.014	1.041	1.027	-0.04	-0.02	0.02	0.02	0.06	0.04	100.7	98	99.3	102	0.585	0	11.64	2
FALSE	High	Master Protein	675387979	OrfID:c34211.graph_c0_6 E-value:0 Identity:323/425(76.00) Score:679 NR Annotation:Glycylpeptide N-tetradecanoyltransferase 1, partial [Stegodyphus mimosarum] ####The description of the inputfile of Query Seq:[193 - 1686]	0	22.174	14.0562	6	7	6	1	498	56.9	6.6	High	High	High	High		0.711	0.665	0.6	0.936	0.844	0.902	-0.49	-0.59	-0.74	-0.1	-0.24	-0.15	134.4	95.5	89.4	80.7	0.585	0	14.32	6
FALSE	High	Master Protein	675377254	OrfID:c34213.graph_c0_7 E-value:2.78686e-102 Identity:193/514(37.55) Score:328 NR Annotation:Spartin, partial [Stegodyphus mimosarum] ####The description of the inputfile of Query Seq:[79 - 1797]	0	8.134	5.93368	3	3	3	1	573	61.5	7.24	High	High	High	High		1.021	1.516	0.988	1.486	0.968	0.652	0.03	0.6	-0.02	0.57	-0.05	-0.62	88.4	90.2	134	87.4	0.25	0	5	3
FALSE	High	Master Protein	391337446	OrfID:c34222.graph_c0_35 E-value:0 Identity:389/511(76.13) Score:808 NR Annotation:PREDICTED: inosine-5&apos;-monophosphate dehydrogenase 2-like [Metaseiulus occidentalis] ####The description of the inputfile of Query Seq:[3382 - 1847] (REVERSE SENSE)	0	94.877	29.4922	14	46	14	1	512	54.8	8.31	High	High	High	High		0.758	1.506	0.608	1.986	0.802	0.404	-0.4	0.59	-0.72	0.99	-0.32	-1.31	103.3	78.3	155.5	62.8	5.422	0	97.41	14
FALSE	High	Master Protein	241997374	OrfID:c34223.graph_c0_37 E-value:0 Identity:474/580(81.72) Score:999 NR Annotation:protein hu-li tai shao, putative [Ixodes scapularis] ####The description of the inputfile of Query Seq:[3748 - 1409] (REVERSE SENSE)	0	103.683	25.1282	19	57	19	1	780	87.6	7.75	High	High	High	High		0.999	0.792	0.859	0.793	0.86	1.084	0	-0.34	-0.22	-0.33	-0.22	0.12	109.6	109.5	86.8	94.1	4.012	0	123.75	19
FALSE	High	Master Protein	241157698	OrfID:c34225.graph_c0_2 E-value:4.7624e-35 Identity:73/111(65.77) Score:127 NR Annotation:conserved hypothetical protein [Ixodes scapularis] ####The description of the inputfile of Query Seq:[335 - 3] (REVERSE SENSE)	0	6.188	9.00901	2	3	2	1	111	11.7	5.24	High	High	High	High		1.448	0.864	0.485	0.597	0.335	0.562	0.53	-0.21	-1.04	-0.74	-1.58	-0.83	105.4	152.5	91	51.1	0.931	0	7.18	2
FALSE	High	Master Protein	675371823	OrfID:c34249.graph_c0_7 E-value:2.0388e-166 Identity:263/351(74.93) Score:488 NR Annotation:SWI/SNF-related matrix-associated actin-dependent regulator of chromatin subfamily E member 1, partial [Stegodyphus mimosarum] ####The description of the inputfile of Query Seq:[189 - 1733]	0	6.194	5.43689	2	3	2	1	515	56.1	4.98	High	High	High	High		1.444	1.334	1.876	0.923	1.299	1.407	0.53	0.42	0.91	-0.11	0.38	0.49	70.7	102.2	94.3	132.7	0.145	0	2.02	2
FALSE	High	Master Protein	646700408	OrfID:c34266.graph_c0_4 E-value:4.29864e-61 Identity:114/323(35.29) Score:206 NR Annotation:Vacuolar protein sorting-associated protein 37A [Zootermopsis nevadensis] ####The description of the inputfile of Query Seq:[99 - 1106]	0.002	3.599	8.03571	2	2	2	1	336	38	6.68	High	High	High	High		1.261	0.87	1.293	0.69	1.025	1.487	0.33	-0.2	0.37	-0.54	0.04	0.57	90.4	114	78.6	116.9	0.222	0	1.6	2
FALSE	High	Master Protein	241114846	OrfID:c34289.graph_c0_5 E-value:0 Identity:354/457(77.46) Score:657 NR Annotation:liprin-alpha, putative [Ixodes scapularis] ####The description of the inputfile of Query Seq:[396 - 1709]	0	56.902	35.1598	17	27	17	1	438	50.3	5.2	High	High	High	High		0.732	0.595	0.621	0.813	0.848	1.043	-0.45	-0.75	-0.69	-0.3	-0.24	0.06	135.7	99.3	80.8	84.2	2.268	0	51.02	17
FALSE	High	Master Protein	241560343	OrfID:c34308.graph_c0_6 E-value:0 Identity:438/441(99.32) Score:899 NR Annotation:eukaryotic peptide chain release factor subunit, putative [Ixodes scapularis] ####The description of the inputfile of Query Seq:[322 - 1644]	0	17.584	8.39002	4	7	4	1	441	49.4	5.81	High	High	High	High		0.667	0.598	0.537	0.896	0.805	0.898	-0.58	-0.74	-0.9	-0.16	-0.31	-0.15	142.8	95.3	85.3	76.6	0.701	0	11.02	4
FALSE	High	Master Protein	241997694	OrfID:c34335.graph_c0_13 E-value:6.26098e-86 Identity:155/326(47.55) Score:274 NR Annotation:conserved hypothetical protein [Ixodes scapularis] ####The description of the inputfile of Query Seq:[957 - 1] (REVERSE SENSE)	0	5.58	5.32915	2	3	2	1	319	34.9	7.5	High	High	High	High		1.204	0.694	0.704	0.577	0.585	1.014	0.27	-0.53	-0.51	-0.79	-0.77	0.02	111	133.7	77.1	78.2	0.311	0	4.91	2
FALSE	High	Master Protein	241836178	OrfID:c34349.graph_c0_11 E-value:0 Identity:238/281(84.70) Score:521 NR Annotation:esterase D, putative [Ixodes scapularis] ####The description of the inputfile of Query Seq:[960 - 118] (REVERSE SENSE)	0	9.358	8.54093	4	10	4	1	281	31.3	6.42	High	High	High	High		0.879	0.885	0.894	1.007	1.017	1.01	-0.19	-0.18	-0.16	0.01	0.02	0.01	109.4	96.1	96.8	97.7	0.688	0	22.88	4
FALSE	High	Master Protein	498980204	OrfID:c34360.graph_c0_10 E-value:3.16334e-146 Identity:201/283(71.02) Score:420 NR Annotation:PREDICTED: phosphatidylinositol transfer protein alpha isoform-like isoform X2 [Ceratitis capitata] ####The description of the inputfile of Query Seq:[968 - 120] (REVERSE SENSE)	0	10.391	13.0742	3	12	3	1	283	32.3	7.49	Not Found	Not Found	Not Found	Not Found																		0.52	0	16.25	3
FALSE	High	Master Protein	241735346	OrfID:c34419.graph_c0_31 E-value:3.46573e-178 Identity:295/532(55.45) Score:535 NR Annotation:hypothetical protein IscW_ISCW022269 [Ixodes scapularis] ####The description of the inputfile of Query Seq:[2746 - 137] (REVERSE SENSE)	0	5.641	3.33333	2	4	2	1	870	93.8	5.29	High	High	High	High		0.906	0.549	0.453	0.606	0.5	0.825	-0.14	-0.86	-1.14	-0.72	-1	-0.28	137.5	124.6	75.5	62.3	0.108	0	5.89	2
FALSE	High	Master Protein	67083945	OrfID:c34421.graph_c0_3 E-value:1.71882e-137 Identity:188/267(70.41) Score:397 NR Annotation:putative ATP synthase-like protein [Ixodes scapularis] ####The description of the inputfile of Query Seq:[160 - 960]	0	43.625	20.9738	7	63	7	1	267	30.7	9.33	High	High	High	High		0.821	0.494	0.486	0.601	0.591	0.984	-0.28	-1.02	-1.04	-0.73	-0.76	-0.02	142.8	117.3	70.5	69.4	2.981	0	148.98	7
FALSE	High	Master Protein	190608798	OrfID:c34438.graph_c0_18 E-value:6.39617e-07 Identity:34/106(32.08) Score:58 NR Annotation:coiled-coil Y protein [Drosophila virilis] ####The description of the inputfile of Query Seq:[1171 - 2] (REVERSE SENSE)	0	18.434	18.7179	6	8	6	1	390	41.2	11.69	High	High	High	High		3.029	2.691	2.954	0.888	0.975	1.098	1.6	1.43	1.56	-0.17	-0.04	0.13	41.3	125.3	111.3	122.1	0.823	0	19.24	6
FALSE	High	Master Protein	241167377	OrfID:c34460.graph_c0_15 E-value:1.0504e-128 Identity:180/315(57.14) Score:379 NR Annotation:aldo-keto reductase, putative [Ixodes scapularis] ####The description of the inputfile of Query Seq:[1006 - 59] (REVERSE SENSE)	0	18.12	21.519	6	8	6	1	316	35.3	7.81	High	High	High	High		1.013	1.241	1.377	1.225	1.359	1.109	0.02	0.31	0.46	0.29	0.44	0.15	86.4	87.5	107.2	118.9	0.823	0	16.39	6
FALSE	High	Master Protein	241575317	OrfID:c34477.graph_c0_29 E-value:0 Identity:435/507(85.80) Score:914 NR Annotation:phosphoacetylglucosamine mutase, putative [Ixodes scapularis] ####The description of the inputfile of Query Seq:[2222 - 585] (REVERSE SENSE)	0	14.804	8.97436	4	5	4	1	546	59.5	6.38	High	High	High	High		0.949	0.907	0.918	0.956	0.967	1.012	-0.08	-0.14	-0.12	-0.06	-0.05	0.02	106	100.6	96.2	97.3	0.377	0	12.66	4
FALSE	High	Master Protein	242002246	OrfID:c34503.graph_c0_4 E-value:8.18252e-108 Identity:174/324(53.70) Score:326 NR Annotation:HSP70 binding protein, putative [Ixodes scapularis] ####The description of the inputfile of Query Seq:[157 - 1143]	0	21.023	13.6778	4	9	4	1	329	36.5	5	High	High	High	High		0.889	0.913	0.762	1.027	0.858	0.835	-0.17	-0.13	-0.39	0.04	-0.22	-0.26	112.2	99.8	102.4	85.6	0.995	0	18.4	4
FALSE	High	Master Protein	646717660	OrfID:c34534.graph_c0_6 E-value:1.00378e-152 Identity:219/444(49.32) Score:453 NR Annotation:Kelch domain-containing protein 4 [Zootermopsis nevadensis] ####The description of the inputfile of Query Seq:[208 - 1503]	0	29.437	20.1389	6	13	6	1	432	48.1	5.36	High	High	High	High		1.147	1.187	0.878	1.035	0.766	0.74	0.2	0.25	-0.19	0.05	-0.38	-0.43	95	108.9	112.7	83.4	1.154	0	25.48	6
FALSE	High	Master Protein	67083967	OrfID:c34546.graph_c0_3 E-value:3.24355e-102 Identity:138/179(77.09) Score:300 NR Annotation:cytochrome c oxidase polypeptide IV [Ixodes scapularis] ####The description of the inputfile of Query Seq:[146 - 682]	0	5.248	10.0559	2	3	2	1	179	20.8	9.54	High	High	High	High		1.311	0.891	0.697	0.679	0.532	0.782	0.39	-0.17	-0.52	-0.56	-0.91	-0.35	102.6	134.5	91.4	71.5	0.52	0	7.28	2
FALSE	High	Master Protein	675366880	OrfID:c34582.graph_c0_16 E-value:6.38251e-174 Identity:281/429(65.50) Score:503 NR Annotation:Coiled-coil domain-containing protein 6, partial [Stegodyphus mimosarum] ####The description of the inputfile of Query Seq:[2110 - 728] (REVERSE SENSE)	0	47.478	19.3059	10	17	10	1	461	51.8	6.81	High	High	High	High		1.125	0.966	0.943	0.858	0.838	0.976	0.17	-0.05	-0.09	-0.22	-0.26	-0.04	99.2	111.6	95.8	93.5	2.831	0	36.75	10
FALSE	High	Master Protein	241626044	OrfID:c34590.graph_c0_5 E-value:3.67112e-177 Identity:240/334(71.86) Score:503 NR Annotation:cysteine and histidine-rich domain (chord)-containing, zinc binding protein, putative [Ixodes scapularis] ####The description of the inputfile of Query Seq:[170 - 1162]	0	11.339	13.8973	3	8	3	1	331	37.3	7.42	High	High	High	High		1.001	0.81	0.838	0.81	0.837	1.034	0	-0.3	-0.26	-0.3	-0.26	0.05	109.6	109.7	88.8	91.8	0.369	0	14.8	3
FALSE	High	Master Protein	325303816	OrfID:c34647.graph_c0_3 E-value:2.90283e-156 Identity:215/240(89.58) Score:444 NR Annotation:TPA: TPA_exp: thioredoxin peroxidase [Amblyomma variegatum] ####The description of the inputfile of Query Seq:[38 - 829]	0	24.732	15.1515	5	37	2	1	264	29.4	8.29	High	High	High	High		0.608	0.763	0.52	1.255	0.855	0.681	-0.72	-0.39	-0.94	0.33	-0.23	-0.55	138.4	84.1	105.6	71.9	2.162	0	84.04	5
FALSE	High	Master Protein	749733441	OrfID:c34674.graph_c0_12 E-value:4.40886e-143 Identity:197/300(65.67) Score:414 NR Annotation:PREDICTED: F-actin-capping protein subunit alpha [Harpegnathos saltator] ####The description of the inputfile of Query Seq:[1913 - 1008] (REVERSE SENSE)	0	33.599	23.5099	7	22	7	1	302	34	5.27	High	High	High	High		1.279	1.284	1.295	1.004	1.012	1.008	0.36	0.36	0.37	0.01	0.02	0.01	82.3	105.3	105.7	106.6	3.217	0	38.01	7
FALSE	High	Master Protein	189339123	OrfID:c34688.graph_c0_4 E-value:1.96466e-150 Identity:209/211(99.05) Score:427 NR Annotation:cyclophilin B [Haemaphysalis longicornis] ####The description of the inputfile of Query Seq:[138 - 896]	0	52.348	34.7826	9	32	9	1	253	27.7	9.38	High	High	High	High		0.57	0.533	0.38	0.936	0.667	0.713	-0.81	-0.91	-1.4	-0.1	-0.58	-0.49	161.1	91.8	85.9	61.2	5.813	0	80.21	9
FALSE	High	Master Protein	170172430	OrfID:c34724.graph_c0_19 E-value:0 Identity:413/415(99.52) Score:860 NR Annotation:kynurenine aminotransferase [Haemaphysalis longicornis] ####The description of the inputfile of Query Seq:[1462 - 95] (REVERSE SENSE)	0	28.405	15.1316	8	18	8	1	456	50.8	8.53	High	High	High	High		0.743	0.749	0.55	1.008	0.74	0.734	-0.43	-0.42	-0.86	0.01	-0.43	-0.45	131.5	97.7	98.5	72.3	1.371	0	31.57	8
FALSE	High	Master Protein	393715884	OrfID:c34728.graph_c0_17 E-value:1.28828e-86 Identity:128/128(100.00) Score:257 NR Annotation:eukaryotic translation initiation factor 4E binding protein [Haemaphysalis longicornis] ####The description of the inputfile of Query Seq:[1537 - 1154] (REVERSE SENSE)	0	15.992	31.25	3	13	3	1	128	13.4	9.72	High	High	High	High		0.632	0.341	0.095	0.54	0.15	0.278	-0.66	-1.55	-3.4	-0.89	-2.73	-1.85	193.5	122.2	66	18.4	3.217	0	25.95	3
FALSE	High	Master Protein	241705635	OrfID:c34742.graph_c0_15 E-value:0 Identity:510/556(91.73) Score:1033 NR Annotation:F0F1-type ATP synthase, alpha subunit, putative [Ixodes scapularis] ####The description of the inputfile of Query Seq:[1833 - 166] (REVERSE SENSE)	0	203.42	42.446	30	205	10	1	556	59.7	8.88	High	High	High	High		0.923	0.682	0.726	0.739	0.787	1.065	-0.12	-0.55	-0.46	-0.44	-0.35	0.09	120.1	110.8	81.9	87.2	24.433	13	501.89	30
FALSE	High	Master Protein	260799005	OrfID:c34750.graph_c0_17 E-value:1.12233e-135 Identity:283/744(38.04) Score:451 NR Annotation:hypothetical protein BRAFLDRAFT_124962 [Branchiostoma floridae] ####The description of the inputfile of Query Seq:[33 - 2108]	0.001	4.57	1.7341	2	2	2	1	692	76	6.86	High	High	High	High		0.253	0.672	0.334	2.659	1.321	0.497	-1.98	-0.57	-1.58	1.41	0.4	-1.01	177.1	44.8	119	59.1	0.103	0	5.08	2
FALSE	High	Master Protein	241628411	OrfID:c34751.graph_c0_13 E-value:2.9124e-91 Identity:123/152(80.92) Score:271 NR Annotation:cytochrome C oxidase subunit Va [Ixodes scapularis] ####The description of the inputfile of Query Seq:[1125 - 667] (REVERSE SENSE)	0	63.665	27.451	9	69	9	1	153	17.4	5.68	High	High	High	High		0.781	0.525	0.549	0.672	0.703	1.046	-0.36	-0.93	-0.86	-0.57	-0.51	0.07	140.1	109.4	73.5	76.9	25.102	0	163.61	9
FALSE	High	Master Protein	675370960	OrfID:c34777.graph_c0_1 E-value:1.64546e-82 Identity:117/161(72.67) Score:251 NR Annotation:Myosin regulatory light chain 2, partial [Stegodyphus mimosarum] ####The description of the inputfile of Query Seq:[208 - 720]	0	30.752	40.3509	7	17	7	1	171	19.1	4.67	High	High	High	High		0.815	1.921	0.656	2.358	0.805	0.341	-0.3	0.94	-0.61	1.24	-0.31	-1.55	91.1	74.2	175	59.7	6.943	0	41.43	7
FALSE	High	Master Protein	675368842	OrfID:c34784.graph_c0_1 E-value:9.3006e-60 Identity:103/163(63.19) Score:191 NR Annotation:Protein wos2, partial [Stegodyphus mimosarum] ####The description of the inputfile of Query Seq:[74 - 583]	0	65.326	44.7059	11	58	11	1	170	18.9	4.74	High	High	High	High		0.742	0.77	0.73	1.037	0.983	0.948	-0.43	-0.38	-0.45	0.05	-0.03	-0.08	123.4	91.6	95	90	37.312	0	112	11
FALSE	High	Master Protein	675388989	OrfID:c34788.graph_c0_4 E-value:9.95277e-75 Identity:136/227(59.91) Score:240 NR Annotation:Protein TFG, partial [Stegodyphus mimosarum] ####The description of the inputfile of Query Seq:[665 - 3] (REVERSE SENSE)	0	48.056	52.9412	10	31	10	1	221	24.6	5.14	High	High	High	High		1.141	1.048	1.144	0.918	1.002	1.092	0.19	0.07	0.19	-0.12	0	0.13	92.3	105.4	96.7	105.6	9	0	81.09	10
FALSE	High	Master Protein	751199171	OrfID:c34812.graph_c0_3 E-value:1.34206e-34 Identity:194/810(23.95) Score:150 NR Annotation:PREDICTED: nesprin-1 [Solenopsis invicta] ####The description of the inputfile of Query Seq:[173 - 2743]	0	49.887	15.2859	11	15	11	1	857	97.5	4.93	High	High	High	High		1.093	1.296	1.173	1.186	1.074	0.905	0.13	0.37	0.23	0.25	0.1	-0.14	87.7	95.8	113.6	102.9	0.727	0	33.46	11
FALSE	High	Master Protein	241626040	OrfID:c34829.graph_c0_23 E-value:0 Identity:655/767(85.40) Score:1350 NR Annotation:methylmalonyl coenzyme A mutase, putative [Ixodes scapularis] ####The description of the inputfile of Query Seq:[2330 - 30] (REVERSE SENSE)	0	54.603	22.9465	16	28	16	1	767	83.5	6.39	High	High	High	High		0.793	0.672	0.686	0.847	0.865	1.021	-0.33	-0.57	-0.54	-0.24	-0.21	0.03	127	100.7	85.3	87.1	1.456	0	53.63	16
FALSE	High	Master Protein	241813202	OrfID:c34839.graph_c0_2 E-value:1.84601e-51 Identity:104/130(80.00) Score:168 NR Annotation:conserved hypothetical protein [Ixodes scapularis] ####The description of the inputfile of Query Seq:[119 - 526]	0	9.639	19.1176	4	4	4	1	136	16.2	10.68	High	High	High	High		1.252	1.211	1.083	0.967	0.865	0.895	0.32	0.28	0.12	-0.05	-0.21	-0.16	88	110.2	106.5	95.3	5.31	0	8.81	4
FALSE	High	Master Protein	241834563	OrfID:c34847.graph_c0_3 E-value:0 Identity:330/365(90.41) Score:678 NR Annotation:quinone oxidoreductase, putative [Ixodes scapularis] ####The description of the inputfile of Query Seq:[219 - 1538]	0	48.71	30.9091	11	27	11	1	440	47.4	6.55	High	High	High	High		1.578	1.947	2.886	1.234	1.829	1.483	0.66	0.96	1.53	0.3	0.87	0.57	54	85.2	105.1	155.8	2.3	0	63.92	11
FALSE	High	Master Protein	241993492	OrfID:c34873.graph_c0_5 E-value:7.43468e-131 Identity:187/208(89.90) Score:400 NR Annotation:cytochrome P450, putative [Ixodes scapularis] ####The description of the inputfile of Query Seq:[1235 - 27] (REVERSE SENSE)	0	5.994	5.7072	2	3	2	1	403	44.6	9.36	High	High	High	High		1.332	0.84	1.203	0.63	0.903	1.433	0.41	-0.25	0.27	-0.67	-0.15	0.52	91.4	121.8	76.8	110	0.186	0	4.49	2
FALSE	High	Master Protein	240978630	OrfID:c34895.graph_c0_10 E-value:5.15711e-108 Identity:153/201(76.12) Score:318 NR Annotation:ankyrin repeat containing protein [Ixodes scapularis] ####The description of the inputfile of Query Seq:[761 - 111] (REVERSE SENSE)	0	20.686	19.3548	4	11	4	1	217	23.7	5.78	High	High	High	High		1.108	1.135	1.091	1.024	0.984	0.961	0.15	0.18	0.13	0.03	-0.02	-0.06	92.3	102.3	104.8	100.7	2.162	0	18.47	4
FALSE	High	Master Protein	675366358	OrfID:c34926.graph_c0_6 E-value:1.86857e-17 Identity:44/62(70.97) Score:83 NR Annotation:Heterogeneous nuclear ribonucleoprotein K, partial [Stegodyphus mimosarum] ####The description of the inputfile of Query Seq:[418 - 798]	0	15.655	29.1339	4	8	4	1	127	13.7	9.88	High	High	High	High		1.458	1.193	1.155	0.819	0.793	0.968	0.54	0.26	0.21	-0.29	-0.34	-0.05	83.2	121.3	99.3	96.1	2.981	0	16.86	4
FALSE	High	Master Protein	117938920	OrfID:c34985.graph_c0_6 E-value:8.74254e-12 Identity:30/44(68.18) Score:66 NR Annotation:cement-like antigen [Haemaphysalis longicornis] ####The description of the inputfile of Query Seq:[613 - 158] (REVERSE SENSE)	0	7.574	13.8158	2	11	2	1	152	15.9	9.5	High	High	High	High		1.52	0.846	1.084	0.556	0.713	1.281	0.6	-0.24	0.12	-0.85	-0.49	0.36	89.9	136.7	76	97.4	0.931	0	28.34	2
FALSE	High	Master Protein	241647495	OrfID:c35001.graph_c0_3 E-value:0 Identity:448/462(96.97) Score:928 NR Annotation:translation elongation factor EF-1 alpha/Tu, putative [Ixodes scapularis] ####The description of the inputfile of Query Seq:[76 - 1461]	0	143.681	37.6623	20	104	20	1	462	50.7	9.03	High	High	High	High		0.798	0.722	0.671	0.905	0.841	0.929	-0.32	-0.47	-0.58	-0.14	-0.25	-0.11	125.3	100	90.5	84.1	27.943	0	265.34	20
FALSE	High	Master Protein	241111424	OrfID:c35017.graph_c0_3 E-value:2.73002e-34 Identity:76/110(69.09) Score:122 NR Annotation:ATPase inhibitor, putative [Ixodes scapularis] ####The description of the inputfile of Query Seq:[495 - 172] (REVERSE SENSE)	0	36.795	42.5926	7	21	7	1	108	12.3	9.1	High	High	High	High		0.519	0.289	0.297	0.556	0.571	1.027	-0.95	-1.79	-1.75	-0.85	-0.81	0.04	190.1	98.7	54.9	56.4	20.544	0	50.97	7
FALSE	High	Master Protein	665787434	OrfID:c35055.graph_c0_10 E-value:4.80283e-159 Identity:214/278(76.98) Score:459 NR Annotation:PREDICTED: TAR DNA-binding protein 43 isoform X3 [Microplitis demolitor] ####The description of the inputfile of Query Seq:[852 - 1] (REVERSE SENSE)	0	8.359	8.80282	2	5	2	1	284	31.9	6.25	High	High	High	High		1.181	1.258	1.55	1.066	1.313	1.232	0.24	0.33	0.63	0.09	0.39	0.3	80.2	94.7	100.9	124.3	0.501	0	10.5	2
FALSE	High	Master Protein	675367580	OrfID:c35066.graph_c0_5 E-value:0 Identity:386/399(96.74) Score:795 NR Annotation:26S protease regulatory subunit 8, partial [Stegodyphus mimosarum] ####The description of the inputfile of Query Seq:[80 - 1315]	0	94.323	42.4757	20	45	20	1	412	46.2	8.5	High	High	High	High		0.957	0.916	1.074	0.957	1.122	1.173	-0.06	-0.13	0.1	-0.06	0.17	0.23	101.3	97	92.8	108.8	9.826	0	73.63	20
FALSE	High	Master Protein	241813583	OrfID:c35085.graph_c0_2 E-value:2.85917e-133 Identity:204/257(79.38) Score:390 NR Annotation:hypothetical protein IscW_ISCW015113 [Ixodes scapularis] ####The description of the inputfile of Query Seq:[103 - 1002]	0	13.957	22	5	5	5	1	300	33.9	7.5	High	High	High	High		0.806	1.678	1.067	2.083	1.324	0.636	-0.31	0.75	0.09	1.06	0.41	-0.65	87.9	70.8	147.5	93.8	0.833	0	8.95	5
FALSE	High	Master Protein	241751969	OrfID:c35106.graph_c1_6 E-value:2.88156e-41 Identity:80/157(50.96) Score:160 NR Annotation:hypothetical protein IscW_ISCW011172 [Ixodes scapularis] ####The description of the inputfile of Query Seq:[163 - 1374]	0	8.677	7.42574	2	2	2	1	404	44	5.85	High	High	High	High		0.954	0.938	1.145	0.983	1.2	1.22	-0.07	-0.09	0.19	-0.02	0.26	0.29	99.1	94.6	92.9	113.4	0.245	0	6.71	2
FALSE	High	Master Protein	241730222	OrfID:c35113.graph_c0_17 E-value:0 Identity:578/628(92.04) Score:1199 NR Annotation:conserved hypothetical protein [Ixodes scapularis] ####The description of the inputfile of Query Seq:[2183 - 309] (REVERSE SENSE)	0	42.466	19.84	9	20	9	1	625	70.4	6.16	High	High	High	High		0.878	0.706	0.739	0.804	0.842	1.047	-0.19	-0.5	-0.44	-0.31	-0.25	0.07	120.4	105.7	85	89	1.246	0	41.01	9
FALSE	High	Master Protein	675372749	OrfID:c35124.graph_c0_1 E-value:3.45045e-37 Identity:95/298(31.88) Score:149 NR Annotation:Nesprin-1, partial [Stegodyphus mimosarum] ####The description of the inputfile of Query Seq:[284 - 1177]	0	22.804	29.8658	8	10	8	1	298	33.1	5.36	High	High	High	High		0.913	1.188	1.009	1.301	1.105	0.849	-0.13	0.25	0.01	0.38	0.14	-0.24	97.3	88.9	115.6	98.2	1.31	0	23.73	8
FALSE	High	Master Protein	675365807	OrfID:c35140.graph_c0_10 E-value:0 Identity:795/1169(68.01) Score:1693 NR Annotation:WASH complex subunit strumpellin, partial [Stegodyphus mimosarum] ####The description of the inputfile of Query Seq:[131 - 3637]	0	6.072	1.79641	2	3	2	1	1169	133.4	6.67	High	High	High	High		1.23	1.642	1.471	1.335	1.196	0.896	0.3	0.72	0.56	0.42	0.26	-0.16	74.9	92.1	122.9	110.1	0.065	0	7.27	2
FALSE	High	Master Protein	524867048	OrfID:c35162.graph_c0_31 E-value:6.65774e-84 Identity:116/171(67.84) Score:254 NR Annotation:PREDICTED: programmed cell death protein 6-like isoform X2 [Aplysia californica] ####The description of the inputfile of Query Seq:[3677 - 4219]	0	12.247	19.337	3	6	3	1	181	21	5.07	High	High	High	High		0.652	0.438	0.454	0.671	0.697	1.038	-0.62	-1.19	-1.14	-0.58	-0.52	0.05	157.2	102.6	68.8	71.4	0.995	0	17.18	3
FALSE	High	Master Protein	391327178	OrfID:c35170.graph_c0_15 E-value:5.06333e-153 Identity:214/235(91.06) Score:441 NR Annotation:PREDICTED: rRNA 2&apos;-O-methyltransferase fibrillarin-like [Metaseiulus occidentalis] ####The description of the inputfile of Query Seq:[1049 - 120] (REVERSE SENSE)	0	35.974	35.4839	10	23	10	1	310	33	9.95	High	High	High	High		1.302	1.441	1.641	1.107	1.26	1.139	0.38	0.53	0.71	0.15	0.33	0.19	74.3	96.7	107	121.9	2.162	0	42.98	10
FALSE	High	Master Protein	241701693	OrfID:c35173.graph_c0_8 E-value:0 Identity:851/927(91.80) Score:1755 NR Annotation:vesicle coat complex COPI, beta&apos; subunit, putative [Ixodes scapularis] ####The description of the inputfile of Query Seq:[135 - 2888]	0	168.365	30.1743	32	88	32	1	918	103.4	5.19	High	High	High	High		0.744	0.597	0.589	0.802	0.792	0.988	-0.43	-0.75	-0.76	-0.32	-0.34	-0.02	136.5	101.6	81.4	80.5	5.412	0	218.2	32
FALSE	High	Master Protein	241747703	OrfID:c35182.graph_c0_12 E-value:1.11045e-175 Identity:235/261(90.04) Score:494 NR Annotation:DNA polymerase delta processivity factor, putative [Ixodes scapularis] ####The description of the inputfile of Query Seq:[842 - 60] (REVERSE SENSE)	0	13.468	18.3908	4	8	4	1	261	28.9	4.73	High	High	High	High		1.183	1.248	0.849	1.055	0.718	0.68	0.24	0.32	-0.24	0.08	-0.48	-0.56	93.5	110.5	116.6	79.3	1.069	0	6.19	4
FALSE	High	Master Protein	675369247	OrfID:c35219.graph_c1_51 E-value:2.37874e-110 Identity:373/1316(28.34) Score:385 NR Annotation:Serine/threonine-protein kinase 11-interacting protein, partial [Stegodyphus mimosarum] ####The description of the inputfile of Query Seq:[4771 - 1058] (REVERSE SENSE)	0	8.705	2.26171	3	3	3	1	1238	136.4	5.19	High	High	High	High		1.435	1.213	1.212	0.845	0.844	0.999	0.52	0.28	0.28	-0.24	-0.24	0	82.3	118.1	99.8	99.8	0.109	0	7.09	3
FALSE	High	Master Protein	241997694	OrfID:c35224.graph_c0_1 E-value:2.11309e-20 Identity:51/104(49.04) Score:92 NR Annotation:conserved hypothetical protein [Ixodes scapularis] ####The description of the inputfile of Query Seq:[28 - 477]	0	5.706	21.3333	2	3	2	1	150	15.4	4.81	Not Found	Not Found	Not Found	Not Found																		0.778	0	5.21	2
FALSE	High	Master Protein	194246101	OrfID:c35255.graph_c0_2 E-value:1.22629e-111 Identity:158/165(95.76) Score:323 NR Annotation:ribosomal protein L12 [Dermacentor variabilis] ####The description of the inputfile of Query Seq:[124 - 618]	0	52.239	45.4545	7	27	7	1	165	17.7	9.23	High	High	High	High		0.707	0.809	0.621	1.144	0.879	0.768	-0.5	-0.31	-0.69	0.19	-0.19	-0.38	127.5	90.2	103.1	79.2	17.738	0	79.31	7
FALSE	High	Master Protein	241714213	OrfID:c35272.graph_c0_38 E-value:0 Identity:552/630(87.62) Score:1051 NR Annotation:transcriptional repressor CTCF, putative [Ixodes scapularis] ####The description of the inputfile of Query Seq:[2576 - 3] (REVERSE SENSE)	0	13.328	5.71096	3	7	3	1	858	94.4	5.52	Not Found	Not Found	High	High			100	100	100	100	1.019		6.64	6.64	6.64	6.64	0.03			198.1	201.9	0.322	0	14.93	3
FALSE	High	Master Protein	241614866	OrfID:c35285.graph_c0_5 E-value:1.05861e-98 Identity:161/267(60.30) Score:298 NR Annotation:ribosome recycling factor, putative [Ixodes scapularis] ####The description of the inputfile of Query Seq:[238 - 1026]	0	30.465	21.2928	7	10	7	1	263	29.4	9.5	High	High	High	High		0.888	0.567	0.505	0.638	0.569	0.891	-0.17	-0.82	-0.98	-0.65	-0.81	-0.17	135.1	120	76.6	68.3	2.652	0	26.5	7
FALSE	High	Master Protein	242001770	OrfID:c35288.graph_c0_5 E-value:7.6788e-132 Identity:207/494(41.90) Score:404 NR Annotation:peroxinectin, putative [Ixodes scapularis] ####The description of the inputfile of Query Seq:[356 - 1843]	0	10.088	6.45161	4	11	4	1	496	57.1	5.63	High	High	High	High		1.141	0.832	0.909	0.729	0.797	1.093	0.19	-0.27	-0.14	-0.46	-0.33	0.13	103	117.5	85.7	93.7	0.407	0	25.47	4
FALSE	High	Master Protein	241780190	OrfID:c35317.graph_c0_10 E-value:2.82392e-55 Identity:98/167(58.68) Score:189 NR Annotation:hypothetical protein IscW_ISCW023909 [Ixodes scapularis] ####The description of the inputfile of Query Seq:[1235 - 3] (REVERSE SENSE)	0	45.084	24.0876	10	30	10	1	411	43.7	4.49	High	High	High	High		0.982	0.932	0.795	0.948	0.81	0.854	-0.03	-0.1	-0.33	-0.08	-0.3	-0.23	107.8	105.9	100.5	85.8	4.623	0	52.84	10
FALSE	High	Master Protein	675388069	OrfID:c35341.graph_c0_8 E-value:4.31949e-78 Identity:128/195(65.64) Score:241 NR Annotation:Protein DJ-1, partial [Stegodyphus mimosarum] ####The description of the inputfile of Query Seq:[938 - 315] (REVERSE SENSE)	0	34.16	35.5769	8	16	8	1	208	22	8.4	High	High	High	High		0.833	0.678	0.526	0.813	0.631	0.776	-0.26	-0.56	-0.93	-0.3	-0.66	-0.37	131.7	109.8	89.3	69.3	5.813	0	35.92	8
FALSE	High	Master Protein	188484530	OrfID:c35360.graph_c0_1 E-value:4.37659e-39 Identity:111/117(94.87) Score:135 NR Annotation:ribosomal protein [Haemaphysalis qinghaiensis] ####The description of the inputfile of Query Seq:[120 - 467]	0	45.704	55.1724	6	22	6	1	116	11.7	4.91	High	High	High	High		0.978	0.68	0.718	0.695	0.734	1.056	-0.03	-0.56	-0.48	-0.52	-0.45	0.08	118.5	115.9	80.6	85.1	25.827	0	92.65	6
FALSE	High	Master Protein	241152242	OrfID:c35362.graph_c0_1 E-value:5.46756e-81 Identity:116/141(82.27) Score:243 NR Annotation:ribosomal protein L28, putative [Ixodes scapularis] ####The description of the inputfile of Query Seq:[82 - 504]	0	25.924	23.4043	5	22	5	1	141	16.2	11.06	High	High	High	High		0.945	1.053	0.868	1.115	0.919	0.825	-0.08	0.07	-0.2	0.16	-0.12	-0.28	103.5	97.7	108.9	89.8	6.743	0	55.08	5
FALSE	High	Master Protein	749798430	OrfID:c35399.graph_c0_21 E-value:1.44216e-61 Identity:165/467(35.33) Score:230 NR Annotation:PREDICTED: transcription elongation regulator 1 isoform X1 [Harpegnathos saltator] ####The description of the inputfile of Query Seq:[2872 - 848] (REVERSE SENSE)	0	38.889	13.3333	8	15	8	1	675	68.9	6.47	High	High	High	High		1.615	1.515	2.044	0.938	1.266	1.349	0.69	0.6	1.03	-0.09	0.34	0.43	64.8	104.6	98.2	132.4	2.162	0	24.27	8
FALSE	High	Master Protein	599127471	OrfID:c35400.graph_c2_9 E-value:1.44525e-84 Identity:124/124(100.00) Score:251 NR Annotation:histone H2B [Nuttalliella namaqua] ####The description of the inputfile of Query Seq:[638 - 267] (REVERSE SENSE)	0	69.77	62.0968	12	264	4	1	124	13.9	10.52	High	High	High	High		2.014	2.41	3.345	1.197	1.661	1.388	1.01	1.27	1.74	0.26	0.73	0.47	45.6	91.9	109.9	152.6	78.433	5	315.97	12
FALSE	High	Master Protein	291244885	OrfID:c35416.graph_c0_2 E-value:9.64603e-39 Identity:59/77(76.62) Score:131 NR Annotation:PREDICTED: small nuclear ribonucleoprotein G-like [Saccoglossus kowalevskii] ####The description of the inputfile of Query Seq:[157 - 387]	0	15.355	35.0649	4	6	4	1	77	8.6	9.19	High	High	High	High		1.289	1.446	1.288	1.122	0.999	0.891	0.37	0.53	0.37	0.17	0	-0.17	79.6	102.6	115.1	102.6	9	0	11.35	4
FALSE	High	Master Protein	241122400	OrfID:c35435.graph_c0_10 E-value:0 Identity:292/421(69.36) Score:556 NR Annotation:rap1 GTPase-GDP dissociation stimulator, putative [Ixodes scapularis] ####The description of the inputfile of Query Seq:[545 - 1879]	0	7.336	5.16854	2	3	2	1	445	48.6	5.26	High	High	High	High		1.237	1.236	1.559	0.999	1.26	1.261	0.31	0.31	0.64	0	0.33	0.33	79.5	98.3	98.3	123.9	0.172	0	10.62	2
FALSE	High	Master Protein	676444056	OrfID:c35436.graph_c0_4 E-value:2.48053e-85 Identity:133/331(40.18) Score:269 NR Annotation:hypothetical protein LOTGIDRAFT_238952 [Lottia gigantea] ####The description of the inputfile of Query Seq:[152 - 1132]	0	35.383	31.8043	11	25	11	1	327	36.1	5.4	High	High	High	High		0.579	0.387	0.288	0.669	0.497	0.744	-0.79	-1.37	-1.8	-0.58	-1.01	-0.43	177.5	102.7	68.7	51.1	2.481	0	45.64	11
FALSE	High	Master Protein	241613926	OrfID:c35449.graph_c0_4 E-value:5.7344e-102 Identity:136/214(63.55) Score:304 NR Annotation:thymidylate kinase, putative [Ixodes scapularis] ####The description of the inputfile of Query Seq:[21 - 785]	0.001	3.901	7.05882	2	2	2	1	255	28.5	8.09	High	High	High	High		0.754	0.588	0.545	0.78	0.723	0.926	-0.41	-0.77	-0.88	-0.36	-0.47	-0.11	138.5	104.5	81.5	75.5	0.292	0	2.03	2
FALSE	High	Master Protein	241560367	OrfID:c35450.graph_c0_7 E-value:0 Identity:279/453(61.59) Score:587 NR Annotation:adenosine diphosphatase, putative [Ixodes scapularis] ####The description of the inputfile of Query Seq:[300 - 1982]	0	7.544	4.45633	2	3	2	1	561	60.8	7.05	High	High	High	High		1.189	1.247	1.079	1.048	0.907	0.865	0.25	0.32	0.11	0.07	-0.14	-0.21	88.6	105.4	110.5	95.6	0.179	0	7.1	2
FALSE	High	Master Protein	67084103	OrfID:c35451.graph_c0_4 E-value:9.08239e-47 Identity:66/96(68.75) Score:153 NR Annotation:F1F0-type ATP synthase subunit g [Ixodes scapularis] ####The description of the inputfile of Query Seq:[368 - 81] (REVERSE SENSE)	0	15.115	38.5417	4	19	4	1	96	10.7	9.83	High	High	High	High		0.581	0.44	0.401	0.757	0.691	0.913	-0.78	-1.18	-1.32	-0.4	-0.53	-0.13	165.2	95.9	72.6	66.3	4.179	0	47.37	4
FALSE	High	Master Protein	241158241	OrfID:c35509.graph_c0_30 E-value:1.20045e-158 Identity:270/462(58.44) Score:464 NR Annotation:conserved hypothetical protein [Ixodes scapularis] ####The description of the inputfile of Query Seq:[2628 - 1237] (REVERSE SENSE)	0	23.321	17.6724	8	9	8	1	464	52.3	5.41	High	High	High	High		1.57	1.076	1.078	0.686	0.687	1.002	0.65	0.11	0.11	-0.54	-0.54	0	84.7	132.9	91.1	91.3	1.291	0	15.17	8
FALSE	High	Master Protein	646700558	OrfID:c35517.graph_c0_11 E-value:1.51603e-156 Identity:205/245(83.67) Score:444 NR Annotation:Eukaryotic translation initiation factor 6 [Zootermopsis nevadensis] ####The description of the inputfile of Query Seq:[1330 - 2064]	0	14.074	18.7755	3	8	3	1	245	26.3	4.82	Not Found	Not Found	Not Found	Not Found																		0.778	0	20.92	3
FALSE	High	Master Protein	84570468	OrfID:c35547.graph_c0_5 E-value:1.38746e-18 Identity:67/219(30.59) Score:89 NR Annotation:metalloprotease [Haemaphysalis longicornis] ####The description of the inputfile of Query Seq:[108 - 1016]	0	15.166	17.4917	5	6	5	1	303	33.6	7.99	High	High	High	High		0.736	0.564	0.396	0.766	0.537	0.702	-0.44	-0.83	-1.34	-0.39	-0.9	-0.51	148.4	109.2	83.6	58.7	0.833	0	12.45	5
FALSE	High	Master Protein	241121693	OrfID:c35554.graph_c0_18 E-value:0 Identity:545/664(82.08) Score:1130 NR Annotation:arginyl-tRNA synthetase, putative [Ixodes scapularis] ####The description of the inputfile of Query Seq:[2058 - 61] (REVERSE SENSE)	0	33.802	15.1652	10	15	10	1	666	74.7	6.27	High	High	High	High		0.989	0.845	0.823	0.854	0.833	0.975	-0.02	-0.24	-0.28	-0.23	-0.26	-0.04	109.4	108.2	92.4	90	0.828	0	31.82	10
FALSE	High	Master Protein	241669100	OrfID:c35585.graph_c0_9 E-value:3.58564e-92 Identity:128/238(53.78) Score:281 NR Annotation:ubie/coq5 methyltransferase, putative [Ixodes scapularis] ####The description of the inputfile of Query Seq:[658 - 1470]	0	14.37	9.22509	2	6	2	1	271	30.5	5.88	Not Found	Not Found	Not Found	Not Found																		0.585	0	10.28	2
FALSE	High	Master Protein	240952272	OrfID:c35589.graph_c0_6 E-value:1.98577e-66 Identity:93/126(73.81) Score:209 NR Annotation:ribosomal protein L43, putative [Ixodes scapularis] ####The description of the inputfile of Query Seq:[587 - 51] (REVERSE SENSE)	0.001	5.151	10.0559	2	4	2	1	179	20.6	9.26	High	High	High	High		0.694	0.72	0.658	1.037	0.949	0.914	-0.53	-0.47	-0.6	0.05	-0.08	-0.13	130.2	90.3	93.7	85.7	0.389	0	8.59	2
FALSE	High	Master Protein	241723087	OrfID:c35607.graph_c0_25 E-value:0 Identity:483/541(89.28) Score:976 NR Annotation:Domain in SPla and the ryanodine receptor, putative [Ixodes scapularis] ####The description of the inputfile of Query Seq:[2009 - 330] (REVERSE SENSE)	0	24.207	10.1786	6	11	6	1	560	61.1	6.34	High	High	High	High		1.371	1.146	1.383	0.836	1.009	1.207	0.46	0.2	0.47	-0.26	0.01	0.27	81.6	111.9	93.5	112.9	0.743	0	20.62	6
FALSE	High	Master Protein	241859256	OrfID:c35614.graph_c0_4 E-value:9.02421e-55 Identity:82/99(82.83) Score:176 NR Annotation:prefoldin, putative [Ixodes scapularis] ####The description of the inputfile of Query Seq:[689 - 222] (REVERSE SENSE)	0	24.293	35.8974	7	16	7	1	156	17.3	8.66	High	High	High	High		0.541	0.399	0.284	0.737	0.525	0.713	-0.89	-1.33	-1.81	-0.44	-0.93	-0.49	179.8	97.3	71.7	51.1	4.337	0	33.43	7
FALSE	High	Master Protein	1280392	OrfID:c35621.graph_c0_6 E-value:6.40126e-172 Identity:237/245(96.73) Score:483 NR Annotation:autoantigen [Rhipicephalus appendiculatus] ####The description of the inputfile of Query Seq:[171 - 905]	0	45.373	32.2449	8	26	8	1	245	28.3	6.55	High	High	High	High		1.717	1.278	1.315	0.744	0.766	1.029	0.78	0.35	0.4	-0.43	-0.38	0.04	75.3	129.3	96.3	99.1	6.356	0	58.25	8
FALSE	High	Master Protein	242002796	OrfID:c35623.graph_c0_22 E-value:0 Identity:373/490(76.12) Score:778 NR Annotation:ATP-dependent RNA helicase, putative [Ixodes scapularis] ####The description of the inputfile of Query Seq:[1675 - 206] (REVERSE SENSE)	0	16.732	13.6735	6	8	6	1	490	54.7	6.06	High	High	High	High		0.862	0.829	0.68	0.962	0.789	0.821	-0.21	-0.27	-0.56	-0.06	-0.34	-0.29	118.6	102.3	98.4	80.7	0.468	0	17.74	6
FALSE	High	Master Protein	241999526	OrfID:c35639.graph_c0_7 E-value:3.4858e-144 Identity:301/573(52.53) Score:452 NR Annotation:RNA-binding protein, putative [Ixodes scapularis] ####The description of the inputfile of Query Seq:[163 - 1899]	0	16.423	8.46287	5	12	5	1	579	59.6	6.3	High	High	High	High		1.185	1.202	1.825	1.014	1.54	1.518	0.25	0.27	0.87	0.02	0.62	0.6	76.7	91	92.2	140	0.65	0	29.58	5
FALSE	High	Master Protein	158297760	OrfID:c35640.graph_c1_3 E-value:0 Identity:280/305(91.80) Score:598 NR Annotation:AGAP011374-PA [Anopheles gambiae str. PEST] ####The description of the inputfile of Query Seq:[25 - 939]	0	32.575	30.4918	8	17	8	1	305	34.8	9.06	High	High	High	High		0.921	0.938	0.905	1.019	0.983	0.965	-0.12	-0.09	-0.14	0.03	-0.03	-0.05	106.3	97.9	99.7	96.2	1.721	0	24.73	8
FALSE	High	Master Protein	675368653	OrfID:c35662.graph_c0_23 E-value:0 Identity:282/373(75.60) Score:585 NR Annotation:RNA-binding protein 39, partial [Stegodyphus mimosarum] ####The description of the inputfile of Query Seq:[2049 - 3191]	0	21.495	16.5354	6	13	6	1	381	41.8	6.74	High	High	High	High		1.066	0.833	0.921	0.781	0.864	1.106	0.09	-0.26	-0.12	-0.36	-0.21	0.15	104.7	111.6	87.2	96.4	0.874	0	22.8	6
FALSE	High	Master Protein	321477375	OrfID:c35676.graph_c0_8 E-value:2.04844e-60 Identity:159/465(34.19) Score:212 NR Annotation:hypothetical protein DAPPUDRAFT_230313 [Daphnia pulex] ####The description of the inputfile of Query Seq:[205 - 1467]	0	14.952	12.8266	5	7	5	1	421	47.1	6.06	High	High	High	High		0.941	0.699	0.745	0.743	0.793	1.067	-0.09	-0.52	-0.42	-0.43	-0.34	0.09	118.2	111.2	82.6	88.1	0.668	0	8.93	5
FALSE	High	Master Protein	241315296	OrfID:c35680.graph_c1_15 E-value:0 Identity:422/544(77.57) Score:770 NR Annotation:RNA-binding protein, putative [Ixodes scapularis] ####The description of the inputfile of Query Seq:[1951 - 83] (REVERSE SENSE)	0	16.597	6.90209	3	5	3	1	623	66.1	5.12	High	High	High	High		0.993	0.848	1.305	0.854	1.314	1.539	-0.01	-0.24	0.38	-0.23	0.39	0.62	96.5	95.8	81.8	125.9	0.425	0	16.24	3
FALSE	High	Master Protein	75029834	OrfID:c35699.graph_c0_12 E-value:3.03816e-133 Identity:181/185(97.84) Score:380 NR Annotation:RecName: Full=60S ribosomal protein L17 [Ixodes scapularis] ####The description of the inputfile of Query Seq:[601 - 47] (REVERSE SENSE)	0	49.151	29.1892	8	23	8	1	185	21.3	10.55	High	High	High	High		0.722	0.866	0.701	1.199	0.971	0.81	-0.47	-0.21	-0.51	0.26	-0.04	-0.3	121.6	87.8	105.3	85.3	14.199	0	55.65	8
FALSE	High	Master Protein	305671208	OrfID:c35705.graph_c0_5 E-value:0 Identity:393/394(99.75) Score:828 NR Annotation:misexpression suppressor of KSR [Haemaphysalis longicornis] ####The description of the inputfile of Query Seq:[130 - 1311]	0	121.657	31.9797	15	166	15	1	394	44.5	6.54	High	High	High	High		0.946	0.687	0.637	0.726	0.673	0.927	-0.08	-0.54	-0.65	-0.46	-0.57	-0.11	122.3	115.7	84	77.9	18.573	0	418.67	15
FALSE	High	Master Protein	646693428	OrfID:c35731.graph_c0_29 E-value:0 Identity:590/798(73.93) Score:1162 NR Annotation:AFG3-like protein 2 [Zootermopsis nevadensis] ####The description of the inputfile of Query Seq:[2807 - 402] (REVERSE SENSE)	0.001	3.895	2.74314	2	2	2	1	802	89	8.38	High	High	High	High		0.956	1.043	1.098	1.091	1.148	1.053	-0.06	0.06	0.13	0.13	0.2	0.07	97.6	93.4	101.8	107.2	0.094	0	1.75	2
FALSE	High	Master Protein	240960469	OrfID:c35763.graph_c0_1 E-value:2.15583e-130 Identity:178/182(97.80) Score:372 NR Annotation:membrane coat complex retromer, subunit VPS29/PEP11, putative [Ixodes scapularis] ####The description of the inputfile of Query Seq:[155 - 700]	0	7.954	9.89011	2	10	2	1	182	20.5	6.84	High	High	High	High		1.223	0.961	1.021	0.786	0.834	1.062	0.29	-0.06	0.03	-0.35	-0.26	0.09	95.1	116.4	91.4	97.1	0.874	0	22.62	2
FALSE	High	Master Protein	241149342	OrfID:c35783.graph_c0_8 E-value:0 Identity:530/597(88.78) Score:1090 NR Annotation:protein phosphatase 2A regulatory subunit A, putative [Ixodes scapularis] ####The description of the inputfile of Query Seq:[2051 - 285] (REVERSE SENSE)	0	51.767	20.7131	12	28	12	1	589	65	5.14	High	High	High	High		0.968	0.815	0.981	0.841	1.013	1.205	-0.05	-0.3	-0.03	-0.25	0.02	0.27	106.3	102.9	86.6	104.3	1.88	0	54.47	12
FALSE	High	Master Protein	241680870	OrfID:c35787.graph_c0_2 E-value:3.99457e-68 Identity:126/157(80.25) Score:212 NR Annotation:hypothetical protein IscW_ISCW011195 [Ixodes scapularis] ####The description of the inputfile of Query Seq:[314 - 781]	0	60.989	55.1282	9	33	9	1	156	16.2	5.68	High	High	High	High		0.619	0.394	0.281	0.635	0.453	0.713	-0.69	-1.35	-1.83	-0.65	-1.14	-0.49	174.4	108	68.6	49	19.309	0	70.87	9
FALSE	High	Master Protein	241723094	OrfID:c35788.graph_c0_11 E-value:0 Identity:322/474(67.93) Score:622 NR Annotation:WD-repeat protein, putative [Ixodes scapularis] ####The description of the inputfile of Query Seq:[1500 - 91] (REVERSE SENSE)	0	7.647	4.89362	2	6	2	1	470	51.5	4.73	High	High	High	High		0.44	0.503	0.484	1.144	1.101	0.963	-1.19	-0.99	-1.05	0.19	0.14	-0.05	164.9	72.5	82.9	79.8	0.259	0	14.51	2
FALSE	High	Master Protein	241745446	OrfID:c35795.graph_c0_2 E-value:4.03399e-110 Identity:177/199(88.94) Score:322 NR Annotation:vacuolar assembly/sorting protein DID2, putative [Ixodes scapularis] ####The description of the inputfile of Query Seq:[183 - 779]	0	31.551	27.1357	7	11	7	1	199	21.7	8.75	High	High	High	High		1.079	0.933	1.137	0.864	1.053	1.218	0.11	-0.1	0.19	-0.21	0.07	0.29	96.4	104.1	89.9	109.6	6.943	0	29.98	7
FALSE	High	Master Protein	391326844	OrfID:c35796.graph_c0_19 E-value:0 Identity:307/414(74.15) Score:655 NR Annotation:PREDICTED: ornithine aminotransferase, mitochondrial-like [Metaseiulus occidentalis] ####The description of the inputfile of Query Seq:[1313 - 18] (REVERSE SENSE)	0	21.781	11.1111	4	8	4	1	432	47.6	8.15	High	High	High	High		0.896	0.681	0.978	0.76	1.091	1.437	-0.16	-0.55	-0.03	-0.4	0.13	0.52	112.5	100.8	76.6	110.1	0.585	0	24.29	4
FALSE	High	Master Protein	241111504	OrfID:c35799.graph_c0_18 E-value:0 Identity:513/662(77.49) Score:954 NR Annotation:signal recognition particle protein, putative [Ixodes scapularis] ####The description of the inputfile of Query Seq:[2113 - 134] (REVERSE SENSE)	0	41.491	22.1212	11	22	11	1	660	73.8	9.03	High	High	High	High		0.847	0.733	0.693	0.865	0.818	0.946	-0.24	-0.45	-0.53	-0.21	-0.29	-0.08	122.2	103.5	89.5	84.7	0.945	0	41.6	11
FALSE	High	Master Protein	325302790	OrfID:c35804.graph_c0_2 E-value:1.38038e-145 Identity:239/252(94.84) Score:418 NR Annotation:TPA: TPA_exp: actin filament-coating protein tropomyosin [Amblyomma variegatum] ####The description of the inputfile of Query Seq:[260 - 1111]	0	221.92	68.3099	30	182	30	1	284	32.9	4.75	High	High	High	High		0.746	0.996	0.746	1.336	1	0.749	-0.42	-0.01	-0.42	0.42	0	-0.42	114.7	85.5	114.3	85.5	414.956	0	463.02	30
FALSE	High	Master Protein	675364113	OrfID:c35810.graph_c0_2 E-value:7.65763e-84 Identity:120/160(75.00) Score:254 NR Annotation:TPPP family protein, partial [Stegodyphus mimosarum] ####The description of the inputfile of Query Seq:[189 - 719]	0	27.186	27.6836	5	10	5	1	177	19.2	9.41	High	High	High	High		0.871	0.576	0.588	0.662	0.675	1.02	-0.2	-0.79	-0.77	-0.59	-0.57	0.03	131.8	114.8	76	77.5	2.831	0	24.66	5
FALSE	High	Master Protein	242002066	OrfID:c35835.graph_c0_3 E-value:3.31604e-134 Identity:188/235(80.00) Score:387 NR Annotation:secreted protein, putative [Ixodes scapularis] ####The description of the inputfile of Query Seq:[185 - 910]	0	107.334	52.0661	22	96	22	1	242	27.4	7.31	High	High	High	High		0.456	0.389	0.32	0.853	0.703	0.825	-1.13	-1.36	-1.64	-0.23	-0.51	-0.28	184.8	84.2	71.8	59.2	250.189	0	198.27	22
FALSE	High	Master Protein	325302732	OrfID:c35845.graph_c0_6 E-value:3.04371e-136 Identity:191/225(84.89) Score:392 NR Annotation:TPA: TPA_exp: glycoprotein gC1qBP [Amblyomma variegatum] ####The description of the inputfile of Query Seq:[193 - 990]	0	55.501	38.3459	11	32	11	1	266	29.3	5.01	High	High	High	High		1.083	0.815	0.856	0.752	0.791	1.051	0.12	-0.3	-0.22	-0.41	-0.34	0.07	106.5	115.4	86.8	91.2	9	0	79.96	11
FALSE	High	Master Protein	29825534	OrfID:c35862.graph_c0_14 E-value:2.74442e-74 Identity:114/122(93.44) Score:225 NR Annotation:putative beta thymosin [Dermacentor variabilis] ####The description of the inputfile of Query Seq:[880 - 515] (REVERSE SENSE)	0	45.739	65.5738	7	31	7	1	122	13.9	5.78	Not Found	Not Found	Not Found	Not Found																		11.328	0	63.43	7
FALSE	High	Master Protein	241596084	OrfID:c35871.graph_c1_15 E-value:1.6426e-73 Identity:116/170(68.24) Score:227 NR Annotation:conserved hypothetical protein [Ixodes scapularis] ####The description of the inputfile of Query Seq:[1508 - 987] (REVERSE SENSE)	0	5.434	8.04598	2	2	2	1	174	19.2	6.02	High	High	High	High		1.123	1.32	1.196	1.175	1.065	0.906	0.17	0.4	0.26	0.23	0.09	-0.14	86.2	96.8	113.8	103.1	0.778	0	2.07	2
FALSE	High	Master Protein	241835856	OrfID:c35910.graph_c0_4 E-value:4.94586e-95 Identity:134/190(70.53) Score:283 NR Annotation:NADH dehydrogenase, putative [Ixodes scapularis] ####The description of the inputfile of Query Seq:[132 - 701]	0	10.237	10.5263	3	5	3	1	190	21.5	8.56	High	High	High	High		0.711	0.696	0.816	0.979	1.148	1.173	-0.49	-0.52	-0.29	-0.03	0.2	0.23	124.1	88.2	86.4	101.3	1.154	0	4.71	3
FALSE	High	Master Protein	675371266	OrfID:c35914.graph_c0_9 E-value:1.83362e-62 Identity:93/139(66.91) Score:197 NR Annotation:hypothetical protein X975_17660, partial [Stegodyphus mimosarum] ####The description of the inputfile of Query Seq:[658 - 206] (REVERSE SENSE)	0	13.886	23.1788	3	6	3	1	151	17	9.96	High	High	High	High		0.581	0.606	0.537	1.043	0.925	0.887	-0.78	-0.72	-0.9	0.06	-0.11	-0.17	146.8	85.3	89	78.9	1.512	0	12.97	3
FALSE	High	Master Protein	241835852	OrfID:c35923.graph_c0_20 E-value:2.69633e-80 Identity:164/382(42.93) Score:263 NR Annotation:leucine rich repeat (LRR) protein [Ixodes scapularis] ####The description of the inputfile of Query Seq:[1469 - 3] (REVERSE SENSE)	0	8.323	7.15746	3	3	3	1	489	52.4	5.35	High	High	High	High		1.097	1.943	1.642	1.77	1.496	0.845	0.13	0.96	0.72	0.82	0.58	-0.24	70.4	77.3	136.8	115.6	0.369	0	4.35	3
FALSE	High	Master Protein	241150039	OrfID:c35931.graph_c0_14 E-value:0 Identity:339/444(76.35) Score:690 NR Annotation:conserved hypothetical protein [Ixodes scapularis] ####The description of the inputfile of Query Seq:[1896 - 322] (REVERSE SENSE)	0	22.202	21.1429	10	12	10	1	525	56.8	6.84	High	High	High	High		1.039	1.21	1.319	1.164	1.269	1.09	0.06	0.27	0.4	0.22	0.34	0.12	87.6	91	105.9	115.5	1.154	0	13.12	10
FALSE	High	Master Protein	241758142	OrfID:c35937.graph_c0_3 E-value:2.71926e-65 Identity:141/275(51.27) Score:213 NR Annotation:craniofacial development protein, putative [Ixodes scapularis] ####The description of the inputfile of Query Seq:[171 - 977]	0	22.039	14.8699	4	6	4	1	269	29.9	5.68	High	High	High	High		0.641	0.584	0.411	0.912	0.642	0.703	-0.64	-0.77	-1.28	-0.13	-0.64	-0.51	151.7	97.2	88.7	62.4	1.054	0	16.87	4
FALSE	High	Master Protein	675385579	OrfID:c35943.graph_c0_10 E-value:0 Identity:426/601(70.88) Score:939 NR Annotation:Actin-interacting protein 1, partial [Stegodyphus mimosarum] ####The description of the inputfile of Query Seq:[112 - 1917]	0	69.951	23.4219	14	45	14	1	602	66.2	6.57	High	High	High	High		1.203	1.122	1.156	0.933	0.961	1.03	0.27	0.17	0.21	-0.1	-0.06	0.04	89.3	107.4	100.2	103.2	2.728	0	96.57	14
FALSE	High	Master Protein	170044013	OrfID:c35975.graph_c0_2 E-value:9.10152e-50 Identity:72/116(62.07) Score:162 NR Annotation:NADH dehydrogenase 1 alpha subcomplex subunit 5 [Culex quinquefasciatus] ####The description of the inputfile of Query Seq:[217 - 567]	0	17.153	31.6239	3	8	3	1	117	13.4	9.48	High	High	High	High		0.565	0.338	0.321	0.597	0.569	0.952	-0.82	-1.57	-1.64	-0.74	-0.81	-0.07	179.8	101.7	60.7	57.8	1.512	0	18.69	3
FALSE	High	Master Protein	241747880	OrfID:c35993.graph_c0_4 E-value:0 Identity:301/365(82.47) Score:653 NR Annotation:centaurin alpha, putative [Ixodes scapularis] ####The description of the inputfile of Query Seq:[1 - 1149]	0	8.366	10.1828	3	3	3	1	383	44	8.94	High	High	High	High		1.326	1.709	1.755	1.288	1.323	1.027	0.41	0.77	0.81	0.37	0.4	0.04	69.1	91.6	118	121.3	0.269	0	2.37	3
FALSE	High	Master Protein	241678427	OrfID:c36003.graph_c0_16 E-value:0 Identity:449/545(82.39) Score:894 NR Annotation:chaperonin complex component, TCP-1 theta subunit, putative [Ixodes scapularis] ####The description of the inputfile of Query Seq:[1671 - 40] (REVERSE SENSE)	0	122.499	32.3529	24	67	24	1	544	57.9	5.71	High	High	High	High		0.942	0.885	0.977	0.939	1.036	1.104	-0.09	-0.18	-0.03	-0.09	0.05	0.14	105.2	99.1	93	102.7	8.38	0	155.83	24
FALSE	High	Master Protein	749753112	OrfID:c36022.graph_c0_2 E-value:1.04782e-38 Identity:65/125(52.00) Score:135 NR Annotation:PREDICTED: prefoldin subunit 4 [Harpegnathos saltator] ####The description of the inputfile of Query Seq:[59 - 457]	0	11.909	30.8271	4	9	4	1	133	15.5	4.49	High	High	High	High		1.122	0.811	0.805	0.723	0.718	0.993	0.17	-0.3	-0.31	-0.47	-0.48	-0.01	107	120	86.8	86.2	4.179	0	18	4
FALSE	High	Master Protein	586962530	OrfID:c36032.graph_c0_14 E-value:1.03277e-175 Identity:256/528(48.48) Score:542 NR Annotation:ATP-binding cassette transporter sub-family C member 5 [Tigriopus japonicus] ####The description of the inputfile of Query Seq:[1752 - 175] (REVERSE SENSE)	0	11.443	11.0266	4	4	4	1	526	58.6	7.37	High	High	High	High		1.103	0.945	1.05	0.857	0.952	1.111	0.14	-0.08	0.07	-0.22	-0.07	0.15	97.6	107.6	92.3	102.5	0.322	0	5.77	4
FALSE	High	Master Protein	646720608	OrfID:c36035.graph_c0_1 E-value:2.85879e-71 Identity:106/122(86.89) Score:217 NR Annotation:Transcription elongation factor B polypeptide 1 [Zootermopsis nevadensis] ####The description of the inputfile of Query Seq:[71 - 436]	0	28.958	35.2459	5	11	5	1	122	13.4	4.78	High	High	High	High		1.224	1.133	1.168	0.925	0.954	1.031	0.29	0.18	0.22	-0.11	-0.07	0.04	88.4	108.2	100.1	103.2	12.895	0	25.12	5
FALSE	High	Master Protein	241831527	OrfID:c36071.graph_c0_9 E-value:1.46609e-101 Identity:162/304(53.29) Score:310 NR Annotation:suppressor of G2 allele of skp1, putative [Ixodes scapularis] ####The description of the inputfile of Query Seq:[1215 - 202] (REVERSE SENSE)	0	19.308	16.2722	4	8	4	1	338	37.9	5.68	High	High	High	High		1.786	1.434	0.994	0.803	0.557	0.694	0.84	0.52	-0.01	-0.32	-0.84	-0.53	76.7	137	110	76.3	0.778	0	12.55	4
FALSE	High	Master Protein	241680571	OrfID:c36075.graph_c0_3 E-value:9.00098e-159 Identity:229/254(90.16) Score:450 NR Annotation:electron transfer flavoprotein, beta subunit, putative [Ixodes scapularis] ####The description of the inputfile of Query Seq:[49 - 810]	0	82.378	48.0315	14	62	14	1	254	27.6	6.93	High	High	High	High		0.893	0.612	0.627	0.685	0.702	1.026	-0.16	-0.71	-0.67	-0.55	-0.51	0.04	127.7	114.1	78.1	80.1	13.678	0	146.79	14
FALSE	High	Master Protein	241833067	OrfID:c36094.graph_c0_4 E-value:3.87764e-160 Identity:216/221(97.74) Score:451 NR Annotation:GTP-binding nuclear protein RAN1, putative [Ixodes scapularis] ####The description of the inputfile of Query Seq:[127 - 789]	0	20.888	14.0271	5	12	5	1	221	25.1	7.02	High	High	High	High		0.919	0.976	0.757	1.062	0.824	0.776	-0.12	-0.03	-0.4	0.09	-0.28	-0.37	109.5	100.7	106.9	82.9	2.728	0	22.58	5
FALSE	High	Master Protein	158120678	OrfID:c36113.graph_c0_2 E-value:0 Identity:320/320(100.00) Score:651 NR Annotation:ribosomal protein P0 [Haemaphysalis longicornis] ####The description of the inputfile of Query Seq:[131 - 1090]	0	97.263	39.0625	14	65	14	1	320	34.8	6.44	High	High	High	High		0.708	0.885	0.65	1.251	0.919	0.734	-0.5	-0.18	-0.62	0.32	-0.12	-0.45	123.4	87.3	109.2	80.2	16.783	0	145.31	14
FALSE	High	Master Protein	241859213	OrfID:c36116.graph_c0_3 E-value:4.12294e-71 Identity:103/159(64.78) Score:220 NR Annotation:NADH-ubiquinone oxidoreductase, subunit NDUFB10/PDSW, putative [Ixodes scapularis] ####The description of the inputfile of Query Seq:[79 - 561]	0.001	3.946	10.559	2	3	2	1	161	19.3	6.92	High	High	High	High		0.637	0.283	0.219	0.444	0.343	0.773	-0.65	-1.82	-2.19	-1.17	-1.54	-0.37	187	119.2	52.9	40.9	0.52	0	6.14	2
FALSE	High	Master Protein	675389452	OrfID:c36125.graph_c0_5 E-value:2.20155e-149 Identity:205/241(85.06) Score:434 NR Annotation:Spliceosome RNA helicase DDX39B, partial [Stegodyphus mimosarum] ####The description of the inputfile of Query Seq:[116 - 979]	0	41.506	22.9167	8	25	8	1	288	32.3	6.29	High	High	High	High		1.226	1.127	1.471	0.919	1.2	1.305	0.29	0.17	0.56	-0.12	0.26	0.38	82.9	101.7	93.5	122	3.281	0	50.32	8
FALSE	High	Master Protein	693585420	OrfID:c36158.graph_c0_7 E-value:0 Identity:641/648(98.92) Score:1318 NR Annotation:heat shock 70 kDa protein [Haemaphysalis flava] ####The description of the inputfile of Query Seq:[199 - 2142]	0	366.879	44.1358	47	361	38	1	648	71	5.59	High	High	High	High		1.218	1.105	1.172	0.907	0.962	1.061	0.28	0.14	0.23	-0.14	-0.06	0.09	89	108.4	98.3	104.3	401.961	4	817.83	47
FALSE	High	Master Protein	241672696	OrfID:c36159.graph_c0_4 E-value:2.31562e-120 Identity:169/188(89.89) Score:347 NR Annotation:ribosomal protein L18, putative [Ixodes scapularis] ####The description of the inputfile of Query Seq:[67 - 630]	0	38.506	23.4043	5	21	5	1	188	21.5	11.41	High	High	High	High		0.805	1.159	1.109	1.44	1.378	0.957	-0.31	0.21	0.15	0.53	0.46	-0.06	98.2	79	113.8	108.9	16.783	0	41.74	5
FALSE	High	Master Protein	241705097	OrfID:c36163.graph_c0_9 E-value:7.87749e-25 Identity:69/87(79.31) Score:106 NR Annotation:GGY domain-containing protein, putative [Ixodes scapularis] ####The description of the inputfile of Query Seq:[1044 - 235] (REVERSE SENSE)	0	18.404	17.4074	4	33	4	1	270	24.2	9.35	High	High	High	High		1.195	3.333	1.417	2.789	1.186	0.425	0.26	1.74	0.5	1.48	0.25	-1.23	57.6	68.8	192	81.6	2.594	0	85.66	4
FALSE	High	Master Protein	241812001	OrfID:c36175.graph_c0_3 E-value:3.25621e-75 Identity:156/205(76.10) Score:252 NR Annotation:RNA binding protein, putative [Ixodes scapularis] ####The description of the inputfile of Query Seq:[118 - 1917]	0	6.811	7.33333	3	6	3	1	600	57.5	9.48	High	High	High	High		2.395	2.292	2.691	0.957	1.123	1.174	1.26	1.2	1.43	-0.06	0.17	0.23	47.7	114.4	109.4	128.5	0.585	0	9.18	3
FALSE	High	Master Protein	67083927	OrfID:c36177.graph_c0_7 E-value:5.44889e-116 Identity:160/176(90.91) Score:335 NR Annotation:ribosomal protein L18a [Ixodes scapularis] ####The description of the inputfile of Query Seq:[587 - 60] (REVERSE SENSE)	0	45.006	31.8182	8	27	8	1	176	20.7	10.77	High	High	High	High		0.949	1.039	0.802	1.095	0.845	0.772	-0.08	0.05	-0.32	0.13	-0.24	-0.37	105.6	100.2	109.6	84.7	7.577	0	49.63	8
FALSE	High	Master Protein	241813566	OrfID:c36180.graph_c0_8 E-value:6.15935e-149 Identity:208/289(71.97) Score:428 NR Annotation:exosomal 3&apos;-5&apos; exoribonuclease complex, subunit Rrp42, putative [Ixodes scapularis] ####The description of the inputfile of Query Seq:[200 - 1066]	0	5.536	9.34256	2	3	2	1	289	30.8	4.81	High	High	High	High		1.157	1.451	1.448	1.254	1.251	0.998	0.21	0.54	0.53	0.33	0.32	0	79.1	91.5	114.8	114.5	0.274	0	6.2	2
FALSE	High	Master Protein	696122795	OrfID:c36188.graph_c0_20 E-value:3.50863e-95 Identity:133/138(96.38) Score:280 NR Annotation:Ubiquitin-conjugating enzyme E2 [Rhipicephalus microplus] ####The description of the inputfile of Query Seq:[1978 - 1535] (REVERSE SENSE)	0	11.29	18.2432	4	8	4	1	148	16.6	7.77	High	High	High	High		1.172	0.974	0.947	0.831	0.808	0.973	0.23	-0.04	-0.08	-0.27	-0.31	-0.04	97.7	114.5	95.2	92.6	1.783	0	16.03	4
FALSE	High	Master Protein	242000038	OrfID:c36197.graph_c0_5 E-value:0 Identity:285/335(85.07) Score:585 NR Annotation:fructose-1,6-bisphosphatase, putative [Ixodes scapularis] ####The description of the inputfile of Query Seq:[462 - 1475]	0	8.417	6.80473	2	3	2	1	338	36.7	7.4	High	High	High	High		0.41	0.86	0.663	2.096	1.618	0.772	-1.29	-0.22	-0.59	1.07	0.69	-0.37	136.4	55.9	117.3	90.5	0.389	0	5.49	2
FALSE	High	Master Protein	240974026	OrfID:c36216.graph_c0_6 E-value:1.90089e-153 Identity:240/278(86.33) Score:438 NR Annotation:ubiquitin protein ligase, putative [Ixodes scapularis] ####The description of the inputfile of Query Seq:[152 - 952]	0	11.783	10.4869	4	7	4	1	267	30.2	4.48	High	High	High	High		0.954	1.009	0.988	1.058	1.036	0.979	-0.07	0.01	-0.02	0.08	0.05	-0.03	101.2	96.5	102.2	100.1	1.154	0	11.12	4
FALSE	High	Master Protein	241707027	OrfID:c36228.graph_c0_9 E-value:8.97962e-98 Identity:132/148(89.19) Score:288 NR Annotation:cyclophilin type peptidyl-prolyl cis-trans isomerase, putative [Ixodes scapularis] ####The description of the inputfile of Query Seq:[617 - 117] (REVERSE SENSE)	0	13.221	16.7665	2	6	2	1	167	18.7	8.69	High	High	High	High		1.377	1.419	1.254	1.03	0.91	0.884	0.46	0.5	0.33	0.04	-0.14	-0.18	79.2	109.1	112.4	99.3	1.154	0	12.32	2
FALSE	High	Master Protein	242002706	OrfID:c36233.graph_c0_2 E-value:1.4991e-64 Identity:105/217(48.39) Score:216 NR Annotation:sulfotransferase, putative [Ixodes scapularis] ####The description of the inputfile of Query Seq:[350 - 1006]	0	27.42	28.3105	7	13	7	1	219	23.7	9.67	High	High	High	High		1.757	1.951	1.807	1.111	1.029	0.926	0.81	0.96	0.85	0.15	0.04	-0.11	61.4	107.9	119.8	110.9	2.728	0	31.63	7
FALSE	High	Master Protein	241645538	OrfID:c36235.graph_c0_3 E-value:3.79908e-86 Identity:124/154(80.52) Score:259 NR Annotation:heat shock protein 20.5, putative [Ixodes scapularis] ####The description of the inputfile of Query Seq:[231 - 692]	0	21.982	37.6623	6	9	6	1	154	17.3	5.78	High	High	High	High		0.533	1.195	0.458	2.239	0.858	0.383	-0.91	0.26	-1.13	1.16	-0.22	-1.38	125.6	67	150	57.5	3.125	0	16.66	6
FALSE	High	Master Protein	241859205	OrfID:c36253.graph_c0_4 E-value:1.39079e-92 Identity:126/152(82.89) Score:274 NR Annotation:nucleoside diphosphate kinase, putative [Ixodes scapularis] ####The description of the inputfile of Query Seq:[573 - 118] (REVERSE SENSE)	0	78.922	51.3158	9	169	9	1	152	17.1	7.39	High	High	High	High		0.437	0.766	0.727	1.755	1.664	0.948	-1.19	-0.38	-0.46	0.81	0.73	-0.08	136.5	59.6	104.6	99.2	157.489	0	331.11	9
FALSE	High	Master Protein	345111057	OrfID:c36254.graph_c0_5 E-value:6.4816e-150 Identity:198/248(79.84) Score:427 NR Annotation:Chain A, Crystal Structure Of Triosephosphate Isomerase From Rhipicephalus (Boophilus) Microplus. ####The description of the inputfile of Query Seq:[181 - 924]	0	83.674	46.7742	11	62	11	1	248	27	7.36	High	High	High	High		0.527	0.466	0.359	0.884	0.68	0.77	-0.92	-1.1	-1.48	-0.18	-0.56	-0.38	170.1	89.6	79.3	61	28.286	0	142.63	11
FALSE	High	Master Protein	241122582	OrfID:c36262.graph_c0_3 E-value:2.79288e-105 Identity:146/161(90.68) Score:307 NR Annotation:ribosomal protein L21, putative [Ixodes scapularis] ####The description of the inputfile of Query Seq:[37 - 519]	0	19.476	16.1491	4	12	4	1	161	18.8	10.65	High	High	High	High		1.442	1.75	1.506	1.214	1.045	0.861	0.53	0.81	0.59	0.28	0.06	-0.22	70.2	101.2	122.8	105.7	12.895	0	21.33	4
FALSE	High	Master Protein	68159724	OrfID:c36266.graph_c0_10 E-value:6.71976e-69 Identity:100/109(91.74) Score:212 NR Annotation:cytochrome C [Dermacentor variabilis] ####The description of the inputfile of Query Seq:[871 - 410] (REVERSE SENSE)	0	12.419	14.9351	3	15	3	1	154	16.9	9.54	High	High	High	High		0.773	0.326	0.219	0.422	0.283	0.671	-0.37	-1.62	-2.19	-1.25	-1.82	-0.58	172.6	133.4	56.3	37.8	1.512	0	29.95	3
FALSE	High	Master Protein	241600926	OrfID:c36268.graph_c0_19 E-value:3.09575e-55 Identity:115/163(70.55) Score:207 NR Annotation:microtubule-associated protein 1S, putative [Ixodes scapularis] ####The description of the inputfile of Query Seq:[3225 - 1] (REVERSE SENSE)	0	88.849	25.8605	22	45	22	1	1075	117.8	5.05	High	High	High	High		0.886	0.705	1.005	0.796	1.135	1.427	-0.18	-0.51	0.01	-0.33	0.18	0.51	111.3	98.5	78.4	111.8	1.132	0	89.68	22
FALSE	High	Master Protein	241114451	OrfID:c36271.graph_c1_33 E-value:0 Identity:883/1196(73.83) Score:1789 NR Annotation:Contactin-5, putative [Ixodes scapularis] ####The description of the inputfile of Query Seq:[6065 - 2385] (REVERSE SENSE)	0	20.455	6.03097	6	12	6	1	1227	137.1	5.94	High	High	High	High		1.225	1.247	1.621	1.019	1.323	1.299	0.29	0.32	0.7	0.03	0.4	0.38	78.5	96.2	98	127.3	0.286	0	13.53	6
FALSE	High	Master Protein	241122576	OrfID:c36275.graph_c0_8 E-value:7.24435e-72 Identity:214/497(43.06) Score:243 NR Annotation:conserved hypothetical protein [Ixodes scapularis] ####The description of the inputfile of Query Seq:[215 - 1672]	0	9.441	5.96708	3	6	3	1	486	52.4	9.6	High	High	High	High		0.893	0.602	0.634	0.674	0.71	1.053	-0.16	-0.73	-0.66	-0.57	-0.49	0.07	127.9	114.2	76.9	81	0.346	0	13.68	3
FALSE	High	Master Protein	241568985	OrfID:c36282.graph_c0_6 E-value:8.2131e-82 Identity:124/124(100.00) Score:244 NR Annotation:histone 2A [Ixodes scapularis] ####The description of the inputfile of Query Seq:[584 - 213] (REVERSE SENSE)	0	34.768	42.7419	6	75	3	1	124	13.4	10.73	High	High	High	High		2.285	2.323	3.496	1.017	1.53	1.505	1.19	1.22	1.81	0.02	0.61	0.59	43.9	100.4	102.1	153.6	30.623	2	151.38	6
FALSE	High	Master Protein	241119385	OrfID:c36288.graph_c0_22 E-value:0 Identity:610/641(95.16) Score:1219 NR Annotation:Hsp70, putative [Ixodes scapularis] ####The description of the inputfile of Query Seq:[2575 - 509] (REVERSE SENSE)	0	181.437	41.9448	30	104	30	1	689	74.8	5.99	High	High	High	High		1.119	0.839	0.934	0.749	0.834	1.113	0.16	-0.25	-0.1	-0.42	-0.26	0.15	102.8	115.1	86.2	96	10.078	0	263.41	30
FALSE	High	Master Protein	391330599	OrfID:c36301.graph_c0_5 E-value:7.3115e-154 Identity:225/397(56.68) Score:449 NR Annotation:PREDICTED: endoplasmic reticulum resident protein 44-like [Metaseiulus occidentalis] ####The description of the inputfile of Query Seq:[139 - 1353]	0	31.115	20	7	20	7	1	405	46.2	6.57	High	High	High	High		0.755	0.5	0.499	0.662	0.661	0.998	-0.41	-1	-1	-0.59	-0.6	0	145.2	109.7	72.6	72.5	1.424	0	42.66	7
FALSE	High	Master Protein	241597481	OrfID:c36345.graph_c0_4 E-value:3.89872e-31 Identity:54/84(64.29) Score:118 NR Annotation:hypothetical protein IscW_ISCW008816 [Ixodes scapularis] ####The description of the inputfile of Query Seq:[114 - 830]	0	5.855	8.78661	2	4	2	1	239	28.1	7.15	High	High	High	High		1.382	1.057	0.935	0.765	0.676	0.884	0.47	0.08	-0.1	-0.39	-0.56	-0.18	91.5	126.4	96.7	85.5	0.425	0	7.3	2
FALSE	High	Master Protein	675379561	OrfID:c36359.graph_c1_13 E-value:3.38065e-58 Identity:129/263(49.05) Score:195 NR Annotation:Eukaryotic translation initiation factor 4H, partial [Stegodyphus mimosarum] ####The description of the inputfile of Query Seq:[1577 - 648] (REVERSE SENSE)	0	58.705	32.9032	13	46	13	1	310	33.3	8.73	High	High	High	High		0.775	0.621	0.489	0.802	0.631	0.787	-0.37	-0.69	-1.03	-0.32	-0.66	-0.35	138.7	107.4	86.1	67.8	10.22	0	105.26	13
FALSE	High	Master Protein	241705123	OrfID:c36362.graph_c0_11 E-value:7.47451e-22 Identity:67/141(47.52) Score:97 NR Annotation:conserved hypothetical protein [Ixodes scapularis] ####The description of the inputfile of Query Seq:[1265 - 573] (REVERSE SENSE)	0	18.152	19.0476	4	5	4	1	231	23.4	5.15	High	High	High	High		0.989	2.174	3.451	2.198	3.489	1.587	-0.02	1.12	1.79	1.14	1.8	0.67	52.5	52	114.2	181.3	4.179	0	14.09	4
FALSE	High	Master Protein	241713103	OrfID:c36367.graph_c1_8 E-value:3.74941e-69 Identity:128/258(49.61) Score:233 NR Annotation:nuclear pore complex protein Nup88, putative [Ixodes scapularis] ####The description of the inputfile of Query Seq:[855 - 34] (REVERSE SENSE)	0	6.358	9.48905	2	2	2	1	274	30.6	8.48	High	High	High	High		2.067	1.491	1.994	0.721	0.965	1.337	1.05	0.58	1	-0.47	-0.05	0.42	61	126.2	91	121.7	0.233	0	3.57	2
FALSE	High	Master Protein	65332126	OrfID:c36399.graph_c0_8 E-value:0 Identity:376/389(96.66) Score:717 NR Annotation:troponin T [Haemaphysalis qinghaiensis] ####The description of the inputfile of Query Seq:[1676 - 510] (REVERSE SENSE)	0	107.157	31.1054	17	80	17	1	389	46.4	4.94	High	High	High	High		0.639	1.808	0.637	2.829	0.996	0.352	-0.65	0.85	-0.65	1.5	-0.01	-1.51	98	62.6	177.1	62.4	21.275	0	149.57	17
FALSE	High	Master Protein	241243545	OrfID:c36400.graph_c0_18 E-value:0 Identity:312/340(91.76) Score:640 NR Annotation:malate dehydrogenase, putative [Ixodes scapularis] ####The description of the inputfile of Query Seq:[1223 - 204] (REVERSE SENSE)	0	88.387	35.8824	12	79	12	1	340	35.9	9.2	High	High	High	High		0.927	0.598	0.63	0.645	0.679	1.053	-0.11	-0.74	-0.67	-0.63	-0.56	0.07	126.8	117.5	75.8	79.8	9	0	203.01	12
FALSE	High	Master Protein	242000056	OrfID:c36409.graph_c0_3 E-value:2.10267e-110 Identity:155/209(74.16) Score:324 NR Annotation:conserved hypothetical protein [Ixodes scapularis] ####The description of the inputfile of Query Seq:[191 - 832]	0	21.507	13.0841	3	11	3	1	214	23.9	6.01	High	High	High	High		1.268	1.225	1.302	0.966	1.027	1.063	0.34	0.29	0.38	-0.05	0.04	0.09	83.4	105.8	102.2	108.6	3.329	0	13.16	3
FALSE	High	Master Protein	241626500	OrfID:c36418.graph_c0_40 E-value:0 Identity:375/381(98.43) Score:786 NR Annotation:mitogen-activated protein kinase, putative [Ixodes scapularis] ####The description of the inputfile of Query Seq:[4059 - 2917] (REVERSE SENSE)	0	5.623	11.0236	3	5	3	1	381	44.4	7.96	High	High	High	High		1.07	0.953	0.726	0.891	0.678	0.761	0.1	-0.07	-0.46	-0.17	-0.56	-0.39	106.7	114.1	101.7	77.4	0.369	0	2.48	3
FALSE	High	Master Protein	241722212	OrfID:c36446.graph_c0_3 E-value:0 Identity:320/365(87.67) Score:645 NR Annotation:molecular chaperone, putative [Ixodes scapularis] ####The description of the inputfile of Query Seq:[235 - 1434]	0	12.617	9	3	5	3	1	400	45	6.55	High	High	High	High		1.605	1.531	1.417	0.953	0.883	0.926	0.68	0.61	0.5	-0.07	-0.18	-0.11	72	115.6	110.3	102.1	0.468	0	13.8	3
FALSE	High	Master Protein	241612092	OrfID:c36448.graph_c1_6 E-value:2.72919e-108 Identity:180/350(51.43) Score:340 NR Annotation:autophagy protein, putative [Ixodes scapularis] ####The description of the inputfile of Query Seq:[287 - 1324]	0	19.305	15.896	5	10	5	1	346	38	7.01	High	High	High	High		0.979	0.952	0.937	0.972	0.957	0.985	-0.03	-0.07	-0.09	-0.04	-0.06	-0.02	103.4	101.3	98.4	96.9	1.069	0	19.51	5
FALSE	High	Master Protein	240972273	OrfID:c36450.graph_c0_13 E-value:1.02894e-141 Identity:204/255(80.00) Score:408 NR Annotation:transcription factor S-II, putative [Ixodes scapularis] ####The description of the inputfile of Query Seq:[1277 - 420] (REVERSE SENSE)	0	29.25	26.2238	7	18	7	1	286	31.8	8.48	High	High	High	High		1.07	0.932	0.837	0.871	0.782	0.898	0.1	-0.1	-0.26	-0.2	-0.35	-0.16	104.2	111.5	97.1	87.2	2.384	0	28.96	7
FALSE	High	Master Protein	134143225	OrfID:c36478.graph_c0_11 E-value:0 Identity:552/626(88.18) Score:1169 NR Annotation:phosphoenolpyruvate carboxykinase [Rhipicephalus microplus] ####The description of the inputfile of Query Seq:[338 - 2347]	0	36.311	15.0746	11	20	11	1	670	73.8	8.06	High	High	High	High		0.906	1.088	0.942	1.202	1.04	0.865	-0.14	0.12	-0.09	0.27	0.06	-0.21	101.6	92	110.6	95.7	0.891	0	37.48	11
FALSE	High	Master Protein	241648044	OrfID:c36492.graph_c0_15 E-value:4.52362e-120 Identity:162/221(73.30) Score:349 NR Annotation:adenylate kinase, putative [Ixodes scapularis] ####The description of the inputfile of Query Seq:[1909 - 1241] (REVERSE SENSE)	0	9.427	17.9372	4	4	4	1	223	25.6	8.63	High	High	High	High		0.712	0.573	0.556	0.804	0.78	0.97	-0.49	-0.8	-0.85	-0.31	-0.36	-0.04	140.8	100.3	80.6	78.2	0.778	0	7.59	4
FALSE	High	Master Protein	675383015	OrfID:c36499.graph_c0_6 E-value:0 Identity:313/369(84.82) Score:628 NR Annotation:Calcium/calmodulin-dependent protein kinase type 1, partial [Stegodyphus mimosarum] ####The description of the inputfile of Query Seq:[107 - 1186]	0	34.324	21.9444	5	10	5	1	360	40	5.94	High	High	High	High		0.843	0.667	0.722	0.791	0.857	1.084	-0.25	-0.59	-0.47	-0.34	-0.22	0.12	123.8	104.4	82.5	89.4	1.683	0	24.48	5
FALSE	High	Master Protein	340720263	OrfID:c36507.graph_c0_8 E-value:1.65992e-81 Identity:143/367(38.96) Score:261 NR Annotation:PREDICTED: immunoglobulin-binding protein 1-like [Bombus terrestris] ####The description of the inputfile of Query Seq:[246 - 1325]	0	10.623	9.16667	3	6	3	1	360	40.8	5.06	High	High	High	High		1.181	1.215	1.285	1.029	1.088	1.058	0.24	0.28	0.36	0.04	0.12	0.08	85.5	100.9	103.8	109.8	0.52	0	12.68	3
FALSE	High	Master Protein	675364205	OrfID:c36529.graph_c0_1 E-value:2.23023e-92 Identity:142/231(61.47) Score:280 NR Annotation:Sperm-associated antigen 7-like protein, partial [Stegodyphus mimosarum] ####The description of the inputfile of Query Seq:[17 - 703]	0	6.907	9.60699	2	4	2	1	229	26	8.54	High	High	High	High		0.849	0.683	0.461	0.804	0.543	0.676	-0.24	-0.55	-1.12	-0.32	-0.88	-0.57	133.6	113.5	91.2	61.6	0.425	0	8.16	2
FALSE	High	Master Protein	675382145	OrfID:c36544.graph_c0_12 E-value:1.00347e-116 Identity:162/201(80.60) Score:339 NR Annotation:Ras-related protein Rab-10, partial [Stegodyphus mimosarum] ####The description of the inputfile of Query Seq:[892 - 293] (REVERSE SENSE)	0	30.303	35.5	8	18	5	1	200	22.9	8.12	High	High	High	High		0.83	0.786	0.818	0.947	0.986	1.041	-0.27	-0.35	-0.29	-0.08	-0.02	0.06	116.5	96.7	91.6	95.3	2.384	0	34.07	8
FALSE	High	Master Protein	83319201	OrfID:c36556.graph_c0_4 E-value:0 Identity:391/391(100.00) Score:800 NR Annotation:aspartic protease [Haemaphysalis longicornis] ####The description of the inputfile of Query Seq:[330 - 1502]	0	27.349	15.8568	5	22	5	1	391	41.9	7.06	High	High	High	High		2.004	2.412	3.745	1.204	1.869	1.553	1	1.27	1.91	0.27	0.9	0.63	43.7	87.5	105.3	163.5	1.154	0	60.05	5
FALSE	High	Master Protein	506968399	OrfID:c36606.graph_c0_3 E-value:2.36799e-83 Identity:121/225(53.78) Score:256 NR Annotation:cysteine peptidase C12 containing ubiquitin carboxy-terminal hydrolase [Coptotermes formosanus] ####The description of the inputfile of Query Seq:[141 - 839]	0	25.142	11.588	3	15	3	1	233	25.4	4.96	Not Found	Not Found	Not Found	Not Found																		3.125	0	22.69	3
FALSE	High	Master Protein	557772488	OrfID:c36614.graph_c0_4 E-value:3.40666e-73 Identity:134/280(47.86) Score:240 NR Annotation:PREDICTED: heterogeneous nuclear ribonucleoprotein 27C [Musca domestica] ####The description of the inputfile of Query Seq:[139 - 1116]	0	22.588	13.8037	4	9	4	1	326	33.8	8.37	High	High	High	High		2.929	3.86	3.371	1.318	1.151	0.873	1.55	1.95	1.75	0.4	0.2	-0.2	35.8	105	138.3	120.8	2.511	0	14.26	4
FALSE	High	Master Protein	10336521	OrfID:c36618.graph_c0_13 E-value:3.68929e-152 Identity:228/286(79.72) Score:437 NR Annotation:HL34 antigen [Haemaphysalis longicornis] ####The description of the inputfile of Query Seq:[956 - 69] (REVERSE SENSE)	0	5.871	8.10811	2	5	2	1	296	30.6	9.86	High	High	High	High		3.229	2.697	2.657	0.835	0.823	0.985	1.69	1.43	1.41	-0.26	-0.28	-0.02	41.7	134.8	112.6	110.9	0.874	0	4.33	2
FALSE	High	Master Protein	240976410	OrfID:c36640.graph_c0_4 E-value:0 Identity:339/356(95.22) Score:701 NR Annotation:protein kinase, putative [Ixodes scapularis] ####The description of the inputfile of Query Seq:[30 - 1190]	0	11.19	12.6615	5	9	4	1	387	43.9	7.46	High	High	High	High		1.244	1.143	1.31	0.919	1.053	1.146	0.31	0.19	0.39	-0.12	0.07	0.2	85.2	105.9	97.3	111.6	0.532	0	8.16	5
FALSE	High	Master Protein	321476522	OrfID:c36641.graph_c0_2 E-value:1.3406e-83 Identity:140/298(46.98) Score:263 NR Annotation:hypothetical protein DAPPUDRAFT_192104 [Daphnia pulex] ####The description of the inputfile of Query Seq:[305 - 1300]	0	16.678	15.6627	2	13	2	1	332	36.2	4.93	High	High	High	High		0.596	0.555	0.464	0.932	0.779	0.836	-0.75	-0.85	-1.11	-0.1	-0.36	-0.26	152.9	91.1	84.9	71	0.73	0	30.51	2
FALSE	High	Master Protein	241779586	OrfID:c36685.graph_c0_2 E-value:2.09022e-58 Identity:121/257(47.08) Score:194 NR Annotation:short chain alcohol dehydrogenase, putative [Ixodes scapularis] ####The description of the inputfile of Query Seq:[129 - 878]	0	7.157	10	3	6	3	1	250	25.9	5.43	High	High	High	High		1.019	6.957	2.248	6.825	2.205	0.323	0.03	2.8	1.17	2.77	1.14	-1.63	35.6	36.3	247.9	80.1	0.638	0	9.52	3
FALSE	High	Master Protein	241087448	OrfID:c36695.graph_c0_1 E-value:0 Identity:264/328(80.49) Score:536 NR Annotation:PDZ domain protein [Ixodes scapularis] ####The description of the inputfile of Query Seq:[316 - 1302]	0	28.343	26.4438	7	16	7	1	329	35.2	9.44	High	High	High	High		0.905	2.059	0.937	2.275	1.036	0.455	-0.14	1.04	-0.09	1.19	0.05	-1.13	81.6	73.8	168	76.5	2.594	0	26.68	7
FALSE	High	Master Protein	241671166	OrfID:c36697.graph_c0_10 E-value:7.55718e-125 Identity:201/269(74.72) Score:365 NR Annotation:elongation factor 1 beta/delta chain, putative [Ixodes scapularis] ####The description of the inputfile of Query Seq:[839 - 36] (REVERSE SENSE)	0	129.856	52.2388	18	66	18	1	268	29.8	5.4	High	High	High	High		0.984	1.073	0.987	1.09	1.003	0.92	-0.02	0.1	-0.02	0.12	0	-0.12	98.9	97.3	106.1	97.6	43.668	0	173.82	18
FALSE	High	Master Protein	241855781	OrfID:c36706.graph_c0_10 E-value:5.45007e-142 Identity:213/345(61.74) Score:427 NR Annotation:conserved hypothetical protein [Ixodes scapularis] ####The description of the inputfile of Query Seq:[27 - 2048]	0.001	5.093	4.45104	2	2	2	1	674	72.5	5.02	Not Found	Not Found	Not Found	Not Found																		0.179	0	0	2
FALSE	High	Master Protein	241118969	OrfID:c36715.graph_c0_10 E-value:0 Identity:364/408(89.22) Score:762 NR Annotation:3-oxoacid CoA-transferase, putative [Ixodes scapularis] ####The description of the inputfile of Query Seq:[146 - 1684]	0	14.015	6.04288	3	9	3	1	513	55.3	8.25	High	High	High	High		1.025	1.125	0.929	1.098	0.907	0.826	0.03	0.17	-0.11	0.13	-0.14	-0.28	98.1	100.5	110.3	91.1	0.532	0	20.79	3
FALSE	High	Master Protein	675390011	OrfID:c36725.graph_c0_15 E-value:0 Identity:449/644(69.72) Score:861 NR Annotation:Signal recognition particle receptor subunit alpha, partial [Stegodyphus mimosarum] ####The description of the inputfile of Query Seq:[2122 - 221] (REVERSE SENSE)	0	6.686	4.4164	3	4	3	1	634	69.8	7.72	High	High	High	High		1.06	1.264	1.284	1.193	1.211	1.015	0.08	0.34	0.36	0.25	0.28	0.02	86.8	92	109.7	111.4	0.174	0	8.78	3
FALSE	High	Master Protein	241713571	OrfID:c36736.graph_c0_3 E-value:3.54422e-35 Identity:66/101(65.35) Score:127 NR Annotation:hypothetical protein IscW_ISCW011547 [Ixodes scapularis] ####The description of the inputfile of Query Seq:[366 - 815]	0	21.119	10	2	12	2	1	150	15.8	5.99	High	High	High	High		0.69	0.515	0.556	0.747	0.807	1.079	-0.54	-0.96	-0.85	-0.42	-0.31	0.11	144.9	99.9	74.7	80.6	9	0	32.88	2
FALSE	High	Master Protein	612408889	OrfID:c36758.graph_c0_7 E-value:1.13894e-115 Identity:160/168(95.24) Score:334 NR Annotation:actin-related protein 2/3 complex subunit 4 [Dermacentor variabilis] ####The description of the inputfile of Query Seq:[639 - 136] (REVERSE SENSE)	0	16.726	19.6429	4	8	4	1	168	19.7	8.31	High	High	High	High		0.977	0.809	0.75	0.828	0.768	0.928	-0.03	-0.31	-0.41	-0.27	-0.38	-0.11	113.1	110.5	91.5	84.9	1.424	0	15.89	4
FALSE	High	Master Protein	241239029	OrfID:c36763.graph_c0_13 E-value:2.65109e-55 Identity:103/202(50.99) Score:194 NR Annotation:A-kinase anchor protein 7, putative [Ixodes scapularis] ####The description of the inputfile of Query Seq:[126 - 1958]	0	6.185	4.90998	2	2	2	1	611	65.7	6.73	High	High	High	High		0.565	0.512	0.47	0.907	0.831	0.917	-0.82	-0.96	-1.09	-0.14	-0.27	-0.13	157.1	88.7	80.5	73.7	0.172	0	2.33	2
FALSE	High	Master Protein	241997530	OrfID:c36781.graph_c0_21 E-value:0 Identity:299/394(75.89) Score:635 NR Annotation:WD-repeat protein, putative [Ixodes scapularis] ####The description of the inputfile of Query Seq:[1501 - 314] (REVERSE SENSE)	0	7.316	7.07071	2	3	2	1	396	42.3	7.14	High	High	High	High		1.397	1.269	1.715	0.909	1.228	1.351	0.48	0.34	0.78	-0.14	0.3	0.43	74.3	103.8	94.3	127.5	0.202	0	5.2	2
FALSE	High	Master Protein	524892410	OrfID:c36791.graph_c1_4 E-value:3.38113e-26 Identity:45/64(70.31) Score:105 NR Annotation:PREDICTED: alpha-L-fucosidase-like [Aplysia californica] ####The description of the inputfile of Query Seq:[192 - 1] (REVERSE SENSE)	0	6.868	34.375	2	4	2	1	64	7.8	4.83	High	High	High	High		1.027	1.378	1.777	1.341	1.73	1.29	0.04	0.46	0.83	0.42	0.79	0.37	77.2	79.3	106.3	137.2	2.162	0	7.39	2
FALSE	High	Master Protein	391333260	OrfID:c36792.graph_c0_6 E-value:2.11554e-43 Identity:101/197(51.27) Score:176 NR Annotation:PREDICTED: E3 ubiquitin-protein ligase HUWE1 [Metaseiulus occidentalis] ####The description of the inputfile of Query Seq:[118 - 2250]	0.001	3.841	2.25035	2	2	2	1	711	76.1	5.05	High	High	High	High		1.39	0.96	1.162	0.69	0.836	1.21	0.48	-0.06	0.22	-0.53	-0.26	0.28	88.7	123.3	85.1	103	0.172	0	4.33	2
FALSE	High	Master Protein	157779726	OrfID:c36797.graph_c1_10 E-value:2.18315e-61 Identity:93/192(48.44) Score:204 NR Annotation:aspartic protease [Haemaphysalis longicornis] ####The description of the inputfile of Query Seq:[1297 - 725] (REVERSE SENSE)	0	8.13	15.1832	3	6	3	1	191	21.7	9.41	High	High	High	High		1.224	4.47	2.292	3.651	1.872	0.513	0.29	2.16	1.2	1.87	0.9	-0.96	44.5	54.5	199	102	0.585	0	12.02	3
FALSE	High	Master Protein	241603390	OrfID:c36811.graph_c0_7 E-value:2.79266e-171 Identity:292/406(71.92) Score:505 NR Annotation:transmembrane protein, putative [Ixodes scapularis] ####The description of the inputfile of Query Seq:[47 - 2089]	0	106.525	31.7181	22	55	22	1	681	76.2	6.8	High	High	High	High		0.76	0.631	0.771	0.831	1.014	1.221	-0.4	-0.66	-0.38	-0.27	0.02	0.29	126.5	96.1	79.9	97.5	3.348	0	137.81	22
FALSE	High	Master Protein	241254620	OrfID:c36814.graph_c0_11 E-value:4.36233e-175 Identity:229/259(88.42) Score:492 NR Annotation:metaxin, putative [Ixodes scapularis] ####The description of the inputfile of Query Seq:[897 - 121] (REVERSE SENSE)	0	11.84	18.5328	4	6	4	1	259	29.1	5.02	High	High	High	High		1.09	0.654	0.607	0.6	0.557	0.929	0.12	-0.61	-0.72	-0.74	-0.84	-0.11	119.4	130.1	78	72.5	1.031	0	12.85	4
FALSE	High	Master Protein	241717125	OrfID:c36819.graph_c0_6 E-value:0 Identity:370/376(98.40) Score:769 NR Annotation:actin, putative [Ixodes scapularis] ####The description of the inputfile of Query Seq:[107 - 1234]	0	23.443	15.1596	6	12	6	1	376	42.5	7.01	High	High	High	High		1.01	0.946	0.993	0.937	0.984	1.049	0.01	-0.08	-0.01	-0.09	-0.02	0.07	101.3	102.3	95.9	100.6	1.462	0	14.12	6
FALSE	High	Master Protein	302371980	OrfID:c36828.graph_c0_3 E-value:8.90195e-107 Identity:148/168(88.10) Score:312 NR Annotation:small heat shock protein II [Rhipicephalus annulatus] ####The description of the inputfile of Query Seq:[672 - 118] (REVERSE SENSE)	0	24.888	39.4595	6	22	6	1	185	20.8	8	High	High	High	High		2.239	0.761	0.705	0.34	0.315	0.926	1.16	-0.39	-0.5	-1.56	-1.67	-0.11	85	190.4	64.7	59.9	2.415	0	42.63	6
FALSE	High	Master Protein	241687507	OrfID:c36829.graph_c0_4 E-value:4.1754e-178 Identity:243/244(99.59) Score:500 NR Annotation:DNA replication factor/protein phosphatase inhibitor SET/SPR-2, putative [Ixodes scapularis] ####The description of the inputfile of Query Seq:[162 - 1022]	0	63.988	25.784	8	64	8	1	287	32.6	4.39	High	High	High	High		1.004	1.036	1.047	1.032	1.043	1.011	0.01	0.05	0.07	0.05	0.06	0.02	97.9	98.3	101.4	102.5	16.013	0	158.23	8
FALSE	High	Master Protein	260784656	OrfID:c36837.graph_c0_13 E-value:3.3247e-50 Identity:83/170(48.82) Score:169 NR Annotation:hypothetical protein BRAFLDRAFT_96268 [Branchiostoma floridae] ####The description of the inputfile of Query Seq:[1086 - 439] (REVERSE SENSE)	0	15.349	12.5	3	8	3	1	216	23.9	7.84	High	High	High	High		0.986	0.809	0.683	0.821	0.692	0.843	-0.02	-0.31	-0.55	-0.28	-0.53	-0.25	115	113.4	93.1	78.5	1.154	0	17.46	3
FALSE	High	Master Protein	241569543	OrfID:c36839.graph_c0_2 E-value:1.61477e-145 Identity:199/224(88.84) Score:414 NR Annotation:vacuolar sorting protein VPS28, putative [Ixodes scapularis] ####The description of the inputfile of Query Seq:[163 - 831]	0	12.613	17.4888	4	6	4	1	223	25.6	5.11	High	High	High	High		1.032	0.843	0.845	0.818	0.819	1.002	0.04	-0.25	-0.24	-0.29	-0.29	0	107.5	110.9	90.7	90.9	0.848	0	14.93	4
FALSE	High	Master Protein	241326643	OrfID:c36840.graph_c0_7 E-value:0 Identity:411/457(89.93) Score:798 NR Annotation:programmed cell death-involved protein, putative [Ixodes scapularis] ####The description of the inputfile of Query Seq:[394 - 1761]	0	9.359	6.57895	2	4	2	1	456	50.8	5.22	Not Found	Not Found	High	High			100	100	100	100	1.028		6.64	6.64	6.64	6.64	0.04			197.2	202.8	0.233	0	13.12	2
FALSE	High	Master Protein	242002476	OrfID:c36870.graph_c0_6 E-value:9.69473e-113 Identity:175/295(59.32) Score:337 NR Annotation:ADP-ribosylglycohydrolase, putative [Ixodes scapularis] ####The description of the inputfile of Query Seq:[306 - 1388]	0	7.795	7.75623	2	3	2	1	361	39.7	5.99	High	High	High	High		1.549	1.051	1.646	0.679	1.063	1.566	0.63	0.07	0.72	-0.56	0.09	0.65	76.2	118.1	80.1	125.5	0.413	0	2.09	2
FALSE	High	Master Protein	241997662	OrfID:c36877.graph_c0_15 E-value:9.22708e-165 Identity:269/521(51.63) Score:488 NR Annotation:RAB geranylgeranyl transferase alpha subunit, putative [Ixodes scapularis] ####The description of the inputfile of Query Seq:[390 - 2063]	0.001	4.303	3.76344	2	2	2	1	558	63.5	5.96	High	High	High	High		1.164	1.085	1.015	0.932	0.872	0.935	0.22	0.12	0.02	-0.1	-0.2	-0.1	93.8	109.2	101.8	95.2	0.141	0	1.74	2
FALSE	High	Master Protein	241690495	OrfID:c36879.graph_c0_27 E-value:0 Identity:489/706(69.26) Score:982 NR Annotation:ABC transporter, putative [Ixodes scapularis] ####The description of the inputfile of Query Seq:[2664 - 1] (REVERSE SENSE)	0	7.856	2.81532	2	3	2	1	888	97.4	8.5	High	High	High	High		0.862	0.85	0.869	0.986	1.009	1.023	-0.21	-0.23	-0.2	-0.02	0.01	0.03	111.7	96.3	94.9	97.1	0.116	0	6.53	2
FALSE	High	Master Protein	241705099	OrfID:c36880.graph_c0_3 E-value:7.07064e-39 Identity:81/108(75.00) Score:135 NR Annotation:glycine proline-rich secreted protein, putative [Ixodes scapularis] ####The description of the inputfile of Query Seq:[603 - 211] (REVERSE SENSE)	0	15.374	22.1374	2	10	2	1	131	13.7	9.35	High	High	High	High		1.468	4.499	1.479	3.065	1.007	0.329	0.55	2.17	0.56	1.62	0.01	-1.61	47.4	69.5	213.1	70	1.371	0	37.5	2
FALSE	High	Master Protein	31324876	OrfID:c36888.graph_c0_19 E-value:5.9494e-140 Identity:193/217(88.94) Score:399 NR Annotation:rab11-2 [Limulus polyphemus] ####The description of the inputfile of Query Seq:[1966 - 1316] (REVERSE SENSE)	0	27.644	36.8664	9	15	9	1	217	24.5	6.42	High	High	High	High		0.925	0.781	0.719	0.844	0.777	0.921	-0.11	-0.36	-0.48	-0.25	-0.36	-0.12	116.8	108.1	91.2	84	3.217	0	29.86	9
FALSE	High	Master Protein	241835878	OrfID:c36891.graph_c0_4 E-value:2.03337e-166 Identity:245/310(79.03) Score:474 NR Annotation:3-hydroxyacyl-CoA dehydrogenase, putative [Ixodes scapularis] ####The description of the inputfile of Query Seq:[164 - 1093]	0	95.903	61.6129	19	54	19	1	310	33.6	9.22	High	High	High	High		0.73	0.531	0.583	0.728	0.798	1.097	-0.45	-0.91	-0.78	-0.46	-0.33	0.13	140.7	102.7	74.7	81.9	15.876	0	111.36	19
FALSE	High	Master Protein	241813413	OrfID:c36892.graph_c0_14 E-value:0 Identity:405/419(96.66) Score:833 NR Annotation:conserved hypothetical protein [Ixodes scapularis] ####The description of the inputfile of Query Seq:[1603 - 215] (REVERSE SENSE)	0	39.164	18.5745	7	13	7	1	463	51.5	5.82	High	High	High	High		1.223	1.368	1.556	1.119	1.273	1.137	0.29	0.45	0.64	0.16	0.35	0.19	77.7	95	106.3	120.9	0.931	0	31.19	7
FALSE	High	Master Protein	242002762	OrfID:c36897.graph_c0_11 E-value:1.3319e-125 Identity:175/200(87.50) Score:370 NR Annotation:RNA-binding protein precursor, putative [Ixodes scapularis] ####The description of the inputfile of Query Seq:[2568 - 1321] (REVERSE SENSE)	0	12.606	8.17308	3	7	3	1	416	44.2	8.76	High	High	High	High		1.247	1.343	1.411	1.077	1.132	1.051	0.32	0.43	0.5	0.11	0.18	0.07	80	99.7	107.4	112.9	0.668	0	17.98	3
FALSE	High	Master Protein	391336100	OrfID:c36925.graph_c0_16 E-value:1.11356e-119 Identity:263/846(31.09) Score:410 NR Annotation:PREDICTED: uncharacterized protein LOC100908359 [Metaseiulus occidentalis] ####The description of the inputfile of Query Seq:[2526 - 1] (REVERSE SENSE)	0	8.532	5.10689	3	5	3	1	842	97.6	5.8	High	High	High	High		0.617	0.775	0.722	1.257	1.17	0.931	-0.7	-0.37	-0.47	0.33	0.23	-0.1	128.4	79.2	99.6	92.7	0.16	0	3.41	3
FALSE	High	Master Protein	241250754	OrfID:c36933.graph_c0_6 E-value:5.32818e-28 Identity:69/159(43.40) Score:110 NR Annotation:secreted protein, putative [Ixodes scapularis] ####The description of the inputfile of Query Seq:[615 - 91] (REVERSE SENSE)	0	8.115	13.1429	2	3	2	1	175	18.9	6.79	High	High	High	High		1.827	2.025	1.459	1.109	0.798	0.72	0.87	1.02	0.54	0.15	-0.32	-0.47	63.4	115.8	128.4	92.5	0.778	0	9.15	2
FALSE	High	Master Protein	675379522	OrfID:c36952.graph_c0_1 E-value:7.72887e-117 Identity:161/213(75.59) Score:344 NR Annotation:EH domain-containing protein 1, partial [Stegodyphus mimosarum] ####The description of the inputfile of Query Seq:[13 - 675]	0	83.789	70.1357	13	58	13	1	221	24.5	5.4	High	High	High	High		1.064	0.691	0.548	0.65	0.515	0.793	0.09	-0.53	-0.87	-0.62	-0.96	-0.34	121.1	128.8	83.7	66.4	22.714	0	147.77	13
FALSE	High	Master Protein	241690307	OrfID:c36952.graph_c1_6 E-value:0 Identity:295/306(96.41) Score:614 NR Annotation:endocytosis/signaling protein EHD1, putative [Ixodes scapularis] ####The description of the inputfile of Query Seq:[963 - 1] (REVERSE SENSE)	0	73.114	23.676	11	36	11	1	321	37.1	8.1	High	High	High	High		0.906	0.672	0.512	0.742	0.566	0.762	-0.14	-0.57	-0.96	-0.43	-0.82	-0.39	129.4	117.2	87	66.3	9	0	97.19	11
FALSE	High	Master Protein	241837585	OrfID:c36954.graph_c0_10 E-value:0 Identity:496/534(92.88) Score:1023 NR Annotation:chaperonin complex component, TCP-1 eta subunit, putative [Ixodes scapularis] ####The description of the inputfile of Query Seq:[1660 - 56] (REVERSE SENSE)	0	107.203	36.2617	22	63	22	1	535	58	5.87	High	High	High	High		0.985	1.008	1.114	1.024	1.131	1.104	-0.02	0.01	0.16	0.03	0.18	0.14	97.4	95.9	98.2	108.5	5.884	0	147.77	22
FALSE	High	Master Protein	241620380	OrfID:c36955.graph_c0_7 E-value:1.8072e-127 Identity:175/175(100.00) Score:365 NR Annotation:GTP-binding ADP-ribosylation factor ARF6, putative [Ixodes scapularis] ####The description of the inputfile of Query Seq:[1404 - 880] (REVERSE SENSE)	0	8.956	12	2	3	2	1	175	20	8.97	High	High	High	High		0.69	0.486	0.448	0.704	0.649	0.922	-0.53	-1.04	-1.16	-0.51	-0.62	-0.12	152.5	105.2	74	68.3	0.668	0	9.64	2
FALSE	High	Master Protein	41352543	OrfID:c36970.graph_c0_7 E-value:3.05706e-159 Identity:218/241(90.46) Score:450 NR Annotation:proteasome alpha subunit [Ornithodoros moubata] ####The description of the inputfile of Query Seq:[803 - 81] (REVERSE SENSE)	0	65.706	40.249	10	40	10	1	241	26.4	4.96	High	High	High	High		0.931	3.522	3.223	3.785	3.463	0.915	-0.1	1.82	1.69	1.92	1.79	-0.13	46.1	42.9	162.4	148.6	10.788	0	104.03	10
FALSE	High	Master Protein	241626046	OrfID:c36974.graph_c0_12 E-value:0 Identity:260/347(74.93) Score:553 NR Annotation:28S ribosomal protein S9, putative [Ixodes scapularis] ####The description of the inputfile of Query Seq:[1249 - 35] (REVERSE SENSE)	0	24.116	17.7778	7	9	7	1	405	46.7	9.26	High	High	High	High		0.624	0.584	0.558	0.937	0.895	0.955	-0.68	-0.78	-0.84	-0.09	-0.16	-0.07	144.6	90.2	84.5	80.7	1.031	0	20.64	7
FALSE	High	Master Protein	241836196	OrfID:c36979.graph_c0_6 E-value:4.43498e-174 Identity:237/298(79.53) Score:493 NR Annotation:geranylgeranyl diphosphate synthase, putative [Ixodes scapularis] ####The description of the inputfile of Query Seq:[422 - 1363]	0	11.276	6.6879	2	6	2	1	314	36	6.46	High	High	High	High		0.725	0.581	0.504	0.803	0.696	0.868	-0.46	-0.78	-0.99	-0.32	-0.52	-0.2	142.3	103.1	82.8	71.8	0.35	0	9.29	2
FALSE	High	Master Protein	198437684	OrfID:c36982.graph_c0_12 E-value:1.88144e-42 Identity:72/160(45.00) Score:156 NR Annotation:PREDICTED: cell growth-regulating nucleolar protein-like isoform X2 [Ciona intestinalis] ####The description of the inputfile of Query Seq:[1007 - 24] (REVERSE SENSE)	0	13.306	11.2805	4	6	4	1	328	37.3	8.94	High	High	High	High		1.132	1.188	0.889	1.049	0.786	0.749	0.18	0.25	-0.17	0.07	-0.35	-0.42	95	107.6	112.9	84.5	0.624	0	11.51	4
FALSE	High	Master Protein	241020870	OrfID:c36984.graph_c0_7 E-value:3.48618e-79 Identity:114/166(68.67) Score:249 NR Annotation:ribosomal protein L1, putative [Ixodes scapularis] ####The description of the inputfile of Query Seq:[14 - 1087]	0	10.666	11.4525	4	4	4	1	358	40.5	8.24	High	High	High	High		0.801	0.734	0.736	0.916	0.92	1.004	-0.32	-0.45	-0.44	-0.13	-0.12	0.01	122.3	97.9	89.7	90.1	0.425	0	8.74	4
FALSE	High	Master Protein	42662201	OrfID:c36988.graph_c0_14 E-value:0 Identity:388/398(97.49) Score:791 NR Annotation:serpin-2 [Haemaphysalis longicornis] ####The description of the inputfile of Query Seq:[1368 - 175] (REVERSE SENSE)	0	33.477	17.3367	7	21	5	1	398	43.9	6.3	High	High	High	High		1.762	2.813	2.233	1.596	1.267	0.794	0.82	1.49	1.16	0.67	0.34	-0.33	51.2	90.3	144.1	114.4	1.721	2	39.01	7
FALSE	High	Master Protein	241695391	OrfID:c36995.graph_c0_38 E-value:0 Identity:493/748(65.91) Score:812 NR Annotation:conserved hypothetical protein [Ixodes scapularis] ####The description of the inputfile of Query Seq:[3838 - 1001] (REVERSE SENSE)	0	13.452	5.39112	4	8	4	1	946	105	5.74	High	High	High	High		1.515	1.539	2.605	1.016	1.719	1.693	0.6	0.62	1.38	0.02	0.78	0.76	60.1	91	92.4	156.5	0.169	0	13.03	4
FALSE	High	Master Protein	68051215	OrfID:c37000.graph_c0_10 E-value:3.44526e-11 Identity:53/193(27.46) Score:66 NR Annotation:hypothetical protein [Haemaphysalis longicornis] ####The description of the inputfile of Query Seq:[867 - 1] (REVERSE SENSE)	0	12.712	4.49827	3	5	3	1	289	33.7	6.42	High	High	High	High		0.932	1.209	1.301	1.297	1.396	1.076	-0.1	0.27	0.38	0.37	0.48	0.11	90	83.9	108.9	117.2	0.931	0	11.33	3
FALSE	High	Master Protein	675385261	OrfID:c37005.graph_c0_8 E-value:0 Identity:290/351(82.62) Score:631 NR Annotation:GDP-mannose 4,6 dehydratase, partial [Stegodyphus mimosarum] ####The description of the inputfile of Query Seq:[157 - 1233]	0	24.54	13.9276	5	16	5	1	359	40.6	8.18	High	High	High	High		0.716	0.828	0.717	1.157	1.002	0.866	-0.48	-0.27	-0.48	0.21	0	-0.21	122.7	87.8	101.6	88	0.668	0	32.03	5
FALSE	High	Master Protein	241736746	OrfID:c37017.graph_c0_6 E-value:8.3756e-163 Identity:227/270(84.07) Score:461 NR Annotation:NADH-ubiquinone oxidoreductase, NDUFS3/30 kDa subunit, putative [Ixodes scapularis] ####The description of the inputfile of Query Seq:[889 - 89] (REVERSE SENSE)	0	21.61	27.7154	5	15	5	1	267	30.8	6.7	High	High	High	High		0.891	0.65	0.692	0.73	0.777	1.064	-0.17	-0.62	-0.53	-0.45	-0.36	0.09	123.7	110.2	80.5	85.6	1.336	0	34.3	5
FALSE	High	Master Protein	240960488	OrfID:c37039.graph_c0_7 E-value:4.66947e-129 Identity:196/248(79.03) Score:380 NR Annotation:ribosomal protein L6, putative [Ixodes scapularis] ####The description of the inputfile of Query Seq:[902 - 42] (REVERSE SENSE)	0	91.637	31.7073	14	43	14	1	287	32.5	11.25	High	High	High	High		0.782	1.169	1.014	1.495	1.298	0.868	-0.36	0.22	0.02	0.58	0.38	-0.2	100.9	78.9	117.9	102.3	11.589	0	129.35	14
FALSE	High	Master Protein	241779586	OrfID:c37050.graph_c0_12 E-value:7.43649e-65 Identity:121/234(51.71) Score:211 NR Annotation:short chain alcohol dehydrogenase, putative [Ixodes scapularis] ####The description of the inputfile of Query Seq:[1052 - 303] (REVERSE SENSE)	0.004	2.754	9.6	2	2	2	1	250	25.7	6.33	High	High	High	High		0.97	2.581	1.736	2.66	1.79	0.673	-0.04	1.37	0.8	1.41	0.84	-0.57	63.6	61.7	164.2	110.5	0.311	0	1.72	2
FALSE	High	Master Protein	675377634	OrfID:c37061.graph_c0_8 E-value:3.84122e-62 Identity:116/231(50.22) Score:202 NR Annotation:Vesicle transport through interaction with t-SNAREs-like protein 1B, partial [Stegodyphus mimosarum] ####The description of the inputfile of Query Seq:[824 - 144] (REVERSE SENSE)	0	16.676	20.7048	3	7	3	1	227	26	8.92	High	High	High	High		1.442	1.097	1.005	0.761	0.697	0.916	0.53	0.13	0.01	-0.39	-0.52	-0.13	88	126.9	96.6	88.5	1.424	0	12.42	3
FALSE	High	Master Protein	241253290	OrfID:c37071.graph_c0_5 E-value:3.21443e-138 Identity:190/191(99.48) Score:393 NR Annotation:Cdc42 protein, putative [Ixodes scapularis] ####The description of the inputfile of Query Seq:[474 - 1046]	0	11.053	17.2775	2	6	2	1	191	21.3	6.55	Not Found	Not Found	Not Found	Not Found																		0.995	0	9.6	2
FALSE	High	Master Protein	241855555	OrfID:c37074.graph_c0_10 E-value:0 Identity:689/758(90.90) Score:1389 NR Annotation:vacuolar sorting protein, putative [Ixodes scapularis] ####The description of the inputfile of Query Seq:[221 - 2674]	0	30.454	11.7359	10	12	10	1	818	93.5	5.47	High	High	High	High		1.206	0.898	1.111	0.744	0.921	1.237	0.27	-0.16	0.15	-0.43	-0.12	0.31	94.9	114.5	85.2	105.4	0.544	0	27.44	10
FALSE	High	Master Protein	242004309	OrfID:c37081.graph_c0_9 E-value:2.65858e-78 Identity:119/219(54.34) Score:247 NR Annotation:glutathione S-transferase, putative [Ixodes scapularis] ####The description of the inputfile of Query Seq:[1050 - 127] (REVERSE SENSE)	0	57.591	18.5065	9	42	9	1	308	34.4	9.01	High	High	High	High		0.858	0.805	1.15	0.939	1.34	1.428	-0.22	-0.31	0.2	-0.09	0.42	0.51	104.9	90	84.5	120.6	5.31	0	110.26	9
FALSE	High	Master Protein	675368821	OrfID:c37084.graph_c0_16 E-value:3.04677e-104 Identity:151/207(72.95) Score:316 NR Annotation:Heterogeneous nuclear ribonucleoprotein 87F, partial [Stegodyphus mimosarum] ####The description of the inputfile of Query Seq:[2360 - 1437] (REVERSE SENSE)	0	232.188	24.3506	18	167	18	1	308	32.6	8.98	High	High	High	High		1.309	1.405	1.6	1.074	1.223	1.139	0.39	0.49	0.68	0.1	0.29	0.19	75.3	98.5	105.8	120.4	8482.43	0	401.52	18
FALSE	High	Master Protein	242000520	OrfID:c37093.graph_c0_11 E-value:4.62331e-92 Identity:144/193(74.61) Score:276 NR Annotation:transmembrane protein, putative [Ixodes scapularis] ####The description of the inputfile of Query Seq:[1489 - 911] (REVERSE SENSE)	0	7.892	13.4715	2	7	2	1	193	21.3	5.77	High	High	High	High		0.655	0.405	0.418	0.618	0.637	1.032	-0.61	-1.3	-1.26	-0.7	-0.65	0.04	161.4	105.8	65.3	67.4	0.931	0	14.42	2
FALSE	High	Master Protein	241711526	OrfID:c37098.graph_c0_5 E-value:0 Identity:303/375(80.80) Score:650 NR Annotation:glutathione-dependent formaldehyde dehydrogenase, putative [Ixodes scapularis] ####The description of the inputfile of Query Seq:[246 - 1394]	0	45.55	19.8433	9	23	9	1	383	41.1	7.68	High	High	High	High		0.82	0.879	0.805	1.072	0.982	0.916	-0.29	-0.19	-0.31	0.1	-0.03	-0.13	114.1	93.6	100.3	91.9	3.329	0	56.27	9
FALSE	High	Master Protein	242004301	OrfID:c37127.graph_c0_5 E-value:1.50506e-124 Identity:168/225(74.67) Score:363 NR Annotation:glutathione S-transferase, putative [Ixodes scapularis] ####The description of the inputfile of Query Seq:[404 - 1081]	0	22.234	19.469	4	8	4	1	226	25.4	7.39	High	High	High	High		1.018	2.32	1.939	2.279	1.906	0.836	0.03	1.21	0.96	1.19	0.93	-0.26	63.7	64.9	147.8	123.6	2.455	0	21.44	4
FALSE	High	Master Protein	241106593	OrfID:c37166.graph_c0_9 E-value:1.32224e-69 Identity:100/136(73.53) Score:214 NR Annotation:NADH:ubiquinone oxidoreductase, putative [Ixodes scapularis] ####The description of the inputfile of Query Seq:[596 - 174] (REVERSE SENSE)	0	19.731	25.5319	3	13	3	1	141	16.5	9.29	High	High	High	High		1.058	0.543	0.594	0.513	0.562	1.094	0.08	-0.88	-0.75	-0.96	-0.83	0.13	125.2	132.5	68	74.4	2.981	0	21.8	3
FALSE	High	Master Protein	26420454	OrfID:c37185.graph_c0_1 E-value:0 Identity:343/380(90.26) Score:693 NR Annotation:factor D-like protein [Dermacentor variabilis] ####The description of the inputfile of Query Seq:[372 - 1520]	0	15.166	10.1828	3	8	3	1	383	41.9	5.24	High	High	High	High		1.679	3.906	3.766	2.327	2.243	0.964	0.75	1.97	1.91	1.22	1.17	-0.05	38.6	64.9	151	145.5	0.624	0	17.18	3
FALSE	High	Master Protein	642912301	OrfID:c37187.graph_c0_3 E-value:2.21771e-148 Identity:221/315(70.16) Score:429 NR Annotation:PREDICTED: protein couch potato isoform X2 [Tribolium castaneum] ####The description of the inputfile of Query Seq:[326 - 1303]	0	9.875	11.9632	3	3	3	1	326	34.5	8	High	High	High	High		1.346	1.128	1.26	0.838	0.936	1.117	0.43	0.17	0.33	-0.26	-0.1	0.16	84.5	113.7	95.3	106.5	0.778	0	5.77	3
FALSE	High	Master Protein	665801548	OrfID:c37190.graph_c0_10 E-value:0 Identity:280/332(84.34) Score:610 NR Annotation:PREDICTED: COP9 signalosome complex subunit 5-like [Microplitis demolitor] ####The description of the inputfile of Query Seq:[1142 - 135] (REVERSE SENSE)	0	10.872	6.25	3	4	3	1	336	37.9	6.01	High	High	High	High		1.022	0.87	0.904	0.851	0.884	1.039	0.03	-0.2	-0.15	-0.23	-0.18	0.06	105.4	107.7	91.6	95.2	0.413	0	9.29	3
FALSE	High	Master Protein	241998104	OrfID:c37191.graph_c0_36 E-value:0 Identity:540/605(89.26) Score:1106 NR Annotation:vesicle coat complex AP-3, delta subunit, putative [Ixodes scapularis] ####The description of the inputfile of Query Seq:[3627 - 1036] (REVERSE SENSE)	0	12.256	4.62963	4	7	4	1	864	94.7	6.27	High	High	High	High		1.195	0.976	1.108	0.816	0.927	1.136	0.26	-0.04	0.15	-0.29	-0.11	0.18	93.5	111.7	91.2	103.6	0.202	0	11.12	4
FALSE	High	Master Protein	241671170	OrfID:c37211.graph_c0_10 E-value:1.35491e-164 Identity:280/465(60.22) Score:498 NR Annotation:high mobility group protein, putative [Ixodes scapularis] ####The description of the inputfile of Query Seq:[1922 - 3] (REVERSE SENSE)	0	6.058	3.59375	2	2	2	1	640	71.9	5.8	High	High	High	High		0.908	0.827	1.037	0.911	1.142	1.253	-0.14	-0.27	0.05	-0.13	0.19	0.33	106	96.3	87.7	109.9	0.125	0	5.86	2
FALSE	High	Master Protein	241260155	OrfID:c37217.graph_c0_8 E-value:8.91343e-171 Identity:233/251(92.83) Score:480 NR Annotation:ribosomal protein, putative [Ixodes scapularis] ####The description of the inputfile of Query Seq:[891 - 139] (REVERSE SENSE)	0	78.615	25.8964	15	49	15	1	251	29.6	10.81	High	High	High	High		0.843	1.053	0.941	1.25	1.117	0.894	-0.25	0.07	-0.09	0.32	0.16	-0.16	104.2	87.8	109.8	98.1	19.535	0	119.91	15
FALSE	High	Master Protein	675370899	OrfID:c37222.graph_c0_10 E-value:3.95856e-38 Identity:95/234(40.60) Score:140 NR Annotation:RRP15-like protein, partial [Stegodyphus mimosarum] ####The description of the inputfile of Query Seq:[845 - 186] (REVERSE SENSE)	0.001	4.476	12.2727	2	2	2	1	220	24.9	5.53	High	High	High	High		0.952	2.053	1.499	2.158	1.576	0.73	-0.07	1.04	0.58	1.11	0.66	-0.45	72.7	69.1	149.2	108.9	0.468	0	1.92	2
FALSE	High	Master Protein	241637006	OrfID:c37223.graph_c0_9 E-value:7.64995e-86 Identity:136/187(72.73) Score:259 NR Annotation:alpha-B-crystallin, putative [Ixodes scapularis] ####The description of the inputfile of Query Seq:[638 - 78] (REVERSE SENSE)	0	8.921	24.0642	3	3	3	1	187	20.8	6.11	High	High	High	High		0.806	1.692	0.792	2.098	0.982	0.468	-0.31	0.76	-0.34	1.07	-0.03	-1.1	93.2	75.2	157.8	73.8	0.778	0	4.18	3
FALSE	High	Master Protein	241680993	OrfID:c37229.graph_c0_16 E-value:6.03007e-116 Identity:164/238(68.91) Score:345 NR Annotation:sumo-1-activating enzyme E1a, putative [Ixodes scapularis] ####The description of the inputfile of Query Seq:[1311 - 286] (REVERSE SENSE)	0	9.461	10.2339	4	4	4	1	342	38	6.2	High	High	High	High		1.16	1.292	1.391	1.113	1.199	1.077	0.21	0.37	0.48	0.15	0.26	0.11	82.6	95.8	106.7	114.9	0.551	0	9.56	4
FALSE	High	Master Protein	241997794	OrfID:c37241.graph_c0_18 E-value:4.52585e-169 Identity:243/416(58.41) Score:492 NR Annotation:secreted NADH-ubiquinone oxireductase, putative [Ixodes scapularis] ####The description of the inputfile of Query Seq:[1307 - 60] (REVERSE SENSE)	0	29.351	15.1442	6	20	6	1	416	49.2	7.09	High	High	High	High		0.87	0.655	0.711	0.753	0.818	1.086	-0.2	-0.61	-0.49	-0.41	-0.29	0.12	123.6	107.5	81	87.9	1.721	0	40.81	6
FALSE	High	Master Protein	67083949	OrfID:c37274.graph_c0_4 E-value:4.9065e-93 Identity:141/166(84.94) Score:276 NR Annotation:ATP synthase H+ transporting, mitochondrial F1 complex, delta subunit precursor [Ixodes scapularis] ####The description of the inputfile of Query Seq:[587 - 90] (REVERSE SENSE)	0	18.25	20.4819	3	24	3	1	166	17.8	5.99	High	High	High	High		0.844	0.656	0.767	0.778	0.909	1.168	-0.25	-0.61	-0.38	-0.36	-0.14	0.22	122.4	103.3	80.4	93.9	2.162	0	60.06	3
FALSE	High	Master Protein	340717680	OrfID:c37279.graph_c0_15 E-value:0 Identity:470/918(51.20) Score:929 NR Annotation:PREDICTED: bifunctional protein NCOAT-like isoform 2 [Bombus terrestris] ####The description of the inputfile of Query Seq:[653 - 3106]	0	13.637	4.40098	3	5	3	1	818	91.9	5.3	High	High	High	High		0.846	0.955	0.852	1.128	1.006	0.892	-0.24	-0.07	-0.23	0.17	0.01	-0.17	109.5	92.7	104.6	93.2	0.245	0	10.2	3
FALSE	High	Master Protein	67083291	OrfID:c37284.graph_c0_13 E-value:6.26521e-47 Identity:78/197(39.59) Score:164 NR Annotation:putative salivary secreted protein [Ixodes scapularis] ####The description of the inputfile of Query Seq:[1382 - 597] (REVERSE SENSE)	0	33.584	35.8779	8	34	8	1	262	28.5	6.79	High	High	High	High		1.956	2.369	3.118	1.211	1.594	1.316	0.97	1.24	1.64	0.28	0.67	0.4	47.4	92.7	112.2	147.7	3.084	0	64.85	8
FALSE	High	Master Protein	675382060	OrfID:c37308.graph_c1_6 E-value:1.25185e-71 Identity:112/131(85.50) Score:222 NR Annotation:Ras-related protein Rab-5C, partial [Stegodyphus mimosarum] ####The description of the inputfile of Query Seq:[1048 - 659] (REVERSE SENSE)	0	30.169	38.4615	5	9	5	1	130	13.9	7.96	High	High	High	High		1.676	1.202	3.02	0.717	1.802	2.513	0.74	0.27	1.59	-0.48	0.85	1.33	58	97.2	69.7	175.1	9	0	19.64	5
FALSE	High	Master Protein	75029812	OrfID:c37322.graph_c0_20 E-value:2.52367e-176 Identity:237/250(94.80) Score:496 NR Annotation:RecName: Full=40S ribosomal protein S3a [Ixodes scapularis] ####The description of the inputfile of Query Seq:[2483 - 3292]	0	109.579	45.9259	16	52	16	1	270	30.1	9.74	High	High	High	High		0.729	0.917	0.786	1.258	1.079	0.858	-0.46	-0.13	-0.35	0.33	0.11	-0.22	116.6	85	106.8	91.6	25.367	0	132.75	16
FALSE	High	Master Protein	289472558	OrfID:c37330.graph_c0_4 E-value:8.1677e-140 Identity:191/203(94.09) Score:398 NR Annotation:putative 60S ribosomal protein L13a [Amblyomma maculatum] ####The description of the inputfile of Query Seq:[91 - 705]	0	38.158	34.1463	9	29	9	1	205	23.5	10.96	High	High	High	High		0.765	1.051	0.909	1.375	1.19	0.865	-0.39	0.07	-0.14	0.46	0.25	-0.21	107.4	82.1	112.9	97.6	4.456	0	58.74	9
FALSE	High	Master Protein	675389886	OrfID:c37334.graph_c0_3 E-value:9.72348e-168 Identity:227/258(87.98) Score:473 NR Annotation:60S ribosomal protein L8, partial [Stegodyphus mimosarum] ####The description of the inputfile of Query Seq:[94 - 867]	0	45.098	38.3721	12	35	12	1	258	28	11.05	High	High	High	High		0.945	1.234	1.045	1.307	1.106	0.847	-0.08	0.3	0.06	0.39	0.15	-0.24	94.7	89.5	116.9	99	14.849	0	76.74	12
FALSE	High	Master Protein	662195663	OrfID:c37349.graph_c0_6 E-value:4.68152e-126 Identity:168/199(84.42) Score:363 NR Annotation:PREDICTED: ubiquitin-conjugating enzyme E2-22 kDa [Diaphorina citri] ####The description of the inputfile of Query Seq:[112 - 708]	0	18.18	14.0704	4	8	4	1	199	22.4	5.86	High	High	High	High		0.963	0.73	0.704	0.759	0.732	0.964	-0.05	-0.45	-0.51	-0.4	-0.45	-0.05	117.7	113.3	86	82.9	1.894	0	20.04	4
FALSE	High	Master Protein	241174244	OrfID:c37356.graph_c0_5 E-value:1.2474e-75 Identity:110/118(93.22) Score:228 NR Annotation:RNA polymerase II transcription elongation factor, putative [Ixodes scapularis] ####The description of the inputfile of Query Seq:[1032 - 679] (REVERSE SENSE)	0	10.848	23.7288	4	6	4	1	118	13	5.29	High	High	High	High		0.909	0.711	0.539	0.782	0.593	0.759	-0.14	-0.49	-0.89	-0.35	-0.75	-0.4	126.6	115.1	90	68.3	1.512	0	11.69	4
FALSE	High	Master Protein	241164259	OrfID:c37365.graph_c0_5 E-value:3.38936e-66 Identity:116/241(48.13) Score:214 NR Annotation:short chain alcohol dehydrogenase, putative [Ixodes scapularis] ####The description of the inputfile of Query Seq:[128 - 880]	0	14.294	23.1076	5	5	5	1	251	25.8	5.9	High	High	High	High		0.908	3.003	1.255	3.307	1.383	0.418	-0.14	1.59	0.33	1.73	0.47	-1.26	64.9	58.9	194.8	81.4	0.968	0	10.01	5
FALSE	High	Master Protein	242001732	OrfID:c37376.graph_c0_13 E-value:2.08908e-127 Identity:179/279(64.16) Score:372 NR Annotation:Anamorsin, putative [Ixodes scapularis] ####The description of the inputfile of Query Seq:[1180 - 344] (REVERSE SENSE)	0	13.425	21.8638	5	8	5	1	279	29.9	4.97	High	High	High	High		0.626	0.377	0.339	0.602	0.542	0.9	-0.68	-1.41	-1.56	-0.73	-0.88	-0.15	170.8	106.9	64.4	57.9	0.833	0	13.89	5
FALSE	High	Master Protein	72085225	OrfID:c37413.graph_c0_6 E-value:2.9282e-95 Identity:133/242(54.96) Score:291 NR Annotation:PREDICTED: valacyclovir hydrolase-like [Strongylocentrotus purpuratus] ####The description of the inputfile of Query Seq:[152 - 1030]	0	19.233	11.6041	4	11	4	1	293	33.3	8.92	High	High	High	High		0.926	0.616	0.571	0.666	0.616	0.926	-0.11	-0.7	-0.81	-0.59	-0.7	-0.11	128.5	119	79.2	73.3	0.833	0	26.89	4
FALSE	High	Master Protein	241679085	OrfID:c37428.graph_c0_1 E-value:3.52538e-107 Identity:144/219(65.75) Score:317 NR Annotation:glutathione S-transferase, putative [Ixodes scapularis] ####The description of the inputfile of Query Seq:[277 - 933]	0	42.458	41.5525	8	25	8	1	219	25.4	8.12	High	High	High	High		0.776	0.624	0.616	0.804	0.793	0.987	-0.37	-0.68	-0.7	-0.32	-0.33	-0.02	132.7	102.9	82.7	81.7	5.661	0	52.2	8
FALSE	High	Master Protein	568215821	OrfID:c37444.graph_c0_12 E-value:7.55446e-179 Identity:252/382(65.97) Score:512 NR Annotation:serine protease inhibitor 6 RmS6 [Rhipicephalus microplus] ####The description of the inputfile of Query Seq:[1146 - 1] (REVERSE SENSE)	0	43.187	24.8691	9	17	9	1	382	41.6	5.35	High	High	High	High		1.994	1.625	1.143	0.815	0.573	0.703	1	0.7	0.19	-0.3	-0.8	-0.51	69.4	138.4	112.8	79.3	2.008	0	52.51	9
FALSE	High	Master Protein	242002666	OrfID:c37458.graph_c0_2 E-value:4.43957e-62 Identity:97/108(89.81) Score:196 NR Annotation:RNA polymerase II proteinral transcription factor BTF3, putative [Ixodes scapularis] ####The description of the inputfile of Query Seq:[270 - 605]	0	26.095	40.1786	3	11	3	1	112	12.1	9.88	High	High	High	High		0.433	0.413	0.345	0.954	0.797	0.836	-1.21	-1.28	-1.53	-0.07	-0.33	-0.26	182.5	79.1	75.4	63	4.623	0	30.08	3
FALSE	High	Master Protein	296051289	OrfID:c37473.graph_c0_21 E-value:0 Identity:370/371(99.73) Score:778 NR Annotation:lysosomal acid phosphatase [Haemaphysalis longicornis] ####The description of the inputfile of Query Seq:[1264 - 152] (REVERSE SENSE)	0	20.03	11.8598	6	10	6	1	371	42.4	6.68	High	High	High	High		1.782	1.668	2.491	0.936	1.398	1.494	0.83	0.74	1.32	-0.1	0.48	0.58	57.6	102.7	96.1	143.6	1.228	0	22.19	6
FALSE	High	Master Protein	241829811	OrfID:c37488.graph_c0_11 E-value:7.75277e-70 Identity:107/186(57.53) Score:218 NR Annotation:salivary lipid interacting protein, putative [Ixodes scapularis] ####The description of the inputfile of Query Seq:[1269 - 733] (REVERSE SENSE)	0	9.088	11.7318	2	5	2	1	179	20	7.66	High	High	High	High		2.013	2.266	2.157	1.126	1.071	0.952	1.01	1.18	1.11	0.17	0.1	-0.07	53.8	108.3	121.9	116	0.701	0	12.66	2
FALSE	High	Master Protein	646710434	OrfID:c37490.graph_c0_17 E-value:0 Identity:560/982(57.03) Score:1152 NR Annotation:Insulin-degrading enzyme [Zootermopsis nevadensis] ####The description of the inputfile of Query Seq:[309 - 3353]	0	46.832	13.3005	14	28	14	1	1015	116.1	6.79	High	High	High	High		0.758	0.593	0.578	0.782	0.762	0.974	-0.4	-0.75	-0.79	-0.35	-0.39	-0.04	136.6	103.6	81	78.9	0.778	0	54.61	14
FALSE	High	Master Protein	241093907	OrfID:c37491.graph_c0_2 E-value:1.25646e-113 Identity:156/166(93.98) Score:328 NR Annotation:sorting nexin, putative [Ixodes scapularis] ####The description of the inputfile of Query Seq:[272 - 769]	0.001	4.954	9.63855	2	6	2	1	166	19.4	9.13	High	High	High	High		1.157	0.816	0.751	0.706	0.65	0.92	0.21	-0.29	-0.41	-0.5	-0.62	-0.12	107.4	124.2	87.7	80.7	0.52	0	13.62	2
FALSE	High	Master Protein	241626002	OrfID:c37492.graph_c0_6 E-value:0 Identity:406/441(92.06) Score:824 NR Annotation:vacuolar sorting protein, putative [Ixodes scapularis] ####The description of the inputfile of Query Seq:[109 - 1428]	0	32.096	20.4545	8	16	8	1	440	49.5	7.88	High	High	High	High		0.887	0.769	0.84	0.867	0.946	1.092	-0.17	-0.38	-0.25	-0.21	-0.08	0.13	114.4	101.5	88	96.1	1.395	0	35.19	8
FALSE	High	Master Protein	391332190	OrfID:c37517.graph_c0_9 E-value:3.12954e-75 Identity:107/127(84.25) Score:228 NR Annotation:PREDICTED: NHP2-like protein 1 homolog [Metaseiulus occidentalis] ####The description of the inputfile of Query Seq:[544 - 164] (REVERSE SENSE)	0	7.257	9.44882	2	2	2	1	127	13.9	7.87	High	High	High	High		1.066	1.472	1.635	1.381	1.534	1.111	0.09	0.56	0.71	0.47	0.62	0.15	77.3	82.4	113.8	126.4	0.931	0	5.82	2
FALSE	High	Master Protein	325303162	OrfID:c37528.graph_c0_16 E-value:1.73112e-54 Identity:87/98(88.78) Score:189 NR Annotation:TPA: TPA_inf: transcription coactivator [Amblyomma variegatum] ####The description of the inputfile of Query Seq:[2221 - 197] (REVERSE SENSE)	0	29.643	9.03704	6	11	6	1	675	73.7	8.84	High	High	High	High		1.445	1.206	1.661	0.835	1.149	1.376	0.53	0.27	0.73	-0.26	0.2	0.46	75.3	108.8	90.8	125	0.812	0	25.63	6
FALSE	High	Master Protein	241177232	OrfID:c37536.graph_c0_8 E-value:2.43949e-15 Identity:61/111(54.95) Score:74 NR Annotation:conserved hypothetical protein [Ixodes scapularis] ####The description of the inputfile of Query Seq:[905 - 1279]	0	75.888	43.2	10	45	10	1	125	13.3	4.69	High	High	High	High		1.015	0.483	0.29	0.476	0.285	0.599	0.02	-1.05	-1.79	-1.07	-1.81	-0.74	143.4	145.6	69.3	41.6	718.686	0	127.72	10
FALSE	High	Master Protein	675383540	OrfID:c37542.graph_c0_3 E-value:1.0837e-151 Identity:202/231(87.45) Score:431 NR Annotation:Proteasome subunit alpha type-2, partial [Stegodyphus mimosarum] ####The description of the inputfile of Query Seq:[41 - 742]	0	7.675	8.54701	2	4	2	1	234	25.8	7.49	High	High	High	High		1.097	1.171	1.108	1.068	1.011	0.947	0.13	0.23	0.15	0.09	0.02	-0.08	91.4	100.2	107	101.3	0.848	0	8.39	2
FALSE	High	Master Protein	241785831	OrfID:c37543.graph_c0_8 E-value:3.58793e-132 Identity:185/233(79.40) Score:381 NR Annotation:thioredoxin-dependent peroxide reductase [Ixodes scapularis] ####The description of the inputfile of Query Seq:[1216 - 521] (REVERSE SENSE)	0	41.887	25.431	7	34	6	1	232	25.5	8.29	High	High	High	High		0.477	0.391	0.337	0.82	0.707	0.862	-1.07	-1.35	-1.57	-0.29	-0.5	-0.21	181.3	86.5	71	61.2	3.437	0	92.69	7
FALSE	High	Master Protein	241358219	OrfID:c37546.graph_c0_15 E-value:0 Identity:352/559(62.97) Score:648 NR Annotation:RNA recognition motif-containing protein [Ixodes scapularis] ####The description of the inputfile of Query Seq:[1746 - 1] (REVERSE SENSE)	0.003	2.974	4.811	2	2	2	1	582	64.5	9.69	High	High	High	High		1.567	2.194	2.629	1.4	1.678	1.198	0.65	1.13	1.39	0.49	0.75	0.26	54.1	84.8	118.7	142.3	0.145	0	0	2
FALSE	High	Master Protein	241074624	OrfID:c37547.graph_c0_24 E-value:0 Identity:313/339(92.33) Score:635 NR Annotation:endophilin-B1, putative [Ixodes scapularis] ####The description of the inputfile of Query Seq:[1952 - 894] (REVERSE SENSE)	0	18.825	14.4476	4	6	4	1	353	39.5	5.68	High	High	High	High		1.059	1.064	1.285	1.005	1.214	1.208	0.08	0.09	0.36	0.01	0.28	0.27	90.8	96.1	96.6	116.6	0.688	0	19.06	4
FALSE	High	Master Protein	241845292	OrfID:c37564.graph_c0_2 E-value:1.83106e-65 Identity:99/116(85.34) Score:202 NR Annotation:vacuolar H+-ATPase V1 sector, subunit G, putative [Ixodes scapularis] ####The description of the inputfile of Query Seq:[138 - 485]	0	48.046	37.931	6	19	6	1	116	13.5	9.67	High	High	High	High		1.083	0.911	2.038	0.841	1.882	2.237	0.11	-0.13	1.03	-0.25	0.91	1.16	79.5	86.1	72.4	162	99	0	44.96	6
FALSE	High	Master Protein	241151593	OrfID:c37568.graph_c0_10 E-value:2.06197e-133 Identity:186/189(98.41) Score:380 NR Annotation:calcineurin B, putative [Ixodes scapularis] ####The description of the inputfile of Query Seq:[858 - 292] (REVERSE SENSE)	0	7.853	11.1111	2	4	2	1	189	22.1	4.96	High	High	High	High		0.763	0.871	0.94	1.141	1.231	1.079	-0.39	-0.2	-0.09	0.19	0.3	0.11	111.9	85.4	97.5	105.2	0.874	0	7.04	2
FALSE	High	Master Protein	241595277	OrfID:c37570.graph_c0_9 E-value:8.40226e-76 Identity:132/254(51.97) Score:245 NR Annotation:RNA-binding protein, putative [Ixodes scapularis] ####The description of the inputfile of Query Seq:[963 - 193] (REVERSE SENSE)	0	11.864	13.6187	4	8	4	1	257	28.7	10.1	High	High	High	High		1.162	1.222	1.315	1.051	1.131	1.076	0.22	0.29	0.39	0.07	0.18	0.11	85.1	98.9	104	111.9	1.276	0	10.53	4
FALSE	High	Master Protein	241998626	OrfID:c37585.graph_c0_2 E-value:1.90387e-134 Identity:214/323(66.25) Score:394 NR Annotation:leucine rich domain-containing protein, putative [Ixodes scapularis] ####The description of the inputfile of Query Seq:[174 - 1157]	0	22.519	17.378	6	11	6	1	328	37.7	9.58	High	High	High	High		0.816	0.778	0.987	0.953	1.209	1.268	-0.29	-0.36	-0.02	-0.07	0.27	0.34	111.7	91.2	86.9	110.2	1.015	0	24.71	6
FALSE	High	Master Protein	568215821	OrfID:c37598.graph_c0_32 E-value:2.38745e-129 Identity:202/403(50.12) Score:387 NR Annotation:serine protease inhibitor 6 RmS6 [Rhipicephalus microplus] ####The description of the inputfile of Query Seq:[2931 - 1723] (REVERSE SENSE)	0	7.435	7.19603	3	4	3	1	403	45	5.24	High	High	High	High		0.812	1.492	1.46	1.837	1.798	0.979	-0.3	0.58	0.55	0.88	0.85	-0.03	84	68.2	125.3	122.6	0.369	0	2.99	3
FALSE	High	Master Protein	646720615	OrfID:c37604.graph_c0_19 E-value:9.92394e-51 Identity:105/258(40.70) Score:175 NR Annotation:Dysbindin [Zootermopsis nevadensis] ####The description of the inputfile of Query Seq:[1052 - 249] (REVERSE SENSE)	0.002	3.499	8.95522	2	2	2	1	268	31.1	4.59	High	High	High	High		1.244	1.129	1.134	0.907	0.912	1.005	0.31	0.17	0.18	-0.14	-0.13	0.01	88.8	110.4	100.2	100.7	0.292	0	0	2
FALSE	High	Master Protein	675384139	OrfID:c37617.graph_c0_2 E-value:3.7377e-136 Identity:185/192(96.35) Score:388 NR Annotation:Ras-related C3 botulinum toxin substrate 1, partial [Stegodyphus mimosarum] ####The description of the inputfile of Query Seq:[232 - 807]	0	5.487	10.4167	2	3	2	1	192	21.4	8.15	High	High	High	High		0.699	0.63	0.577	0.902	0.825	0.915	-0.52	-0.67	-0.79	-0.15	-0.28	-0.13	137.6	96.2	86.8	79.4	0.668	0	7.77	2
FALSE	High	Master Protein	241696777	OrfID:c37623.graph_c0_11 E-value:8.10843e-123 Identity:170/183(92.90) Score:357 NR Annotation:ubiquitin protein ligase, putative [Ixodes scapularis] ####The description of the inputfile of Query Seq:[1301 - 753] (REVERSE SENSE)	0	5.4	10.3825	2	2	2	1	183	21	7.69	High	High	High	High		0.644	0.523	0.493	0.813	0.766	0.943	-0.63	-0.93	-1.02	-0.3	-0.38	-0.08	150.3	96.8	78.7	74.2	0.468	0	5.02	2
FALSE	High	Master Protein	675386379	OrfID:c37631.graph_c0_26 E-value:1.14612e-61 Identity:89/137(64.96) Score:200 NR Annotation:Lambda-crystallin-like protein, partial [Stegodyphus mimosarum] ####The description of the inputfile of Query Seq:[928 - 512] (REVERSE SENSE)	0.001	4.034	13.6691	2	3	2	1	139	15.8	7.94	High	High	High	High		0.911	1.35	0.804	1.481	0.883	0.596	-0.13	0.43	-0.31	0.57	-0.18	-0.75	98.4	89.7	132.8	79.1	0.778	0	3.34	2
FALSE	High	Master Protein	241813650	OrfID:c37633.graph_c0_47 E-value:1.50988e-96 Identity:136/141(96.45) Score:284 NR Annotation:40S ribosomal protein S10, putative [Ixodes scapularis] ####The description of the inputfile of Query Seq:[1272 - 805] (REVERSE SENSE)	0	34.092	39.1026	7	32	7	1	156	18	9.8	High	High	High	High		0.783	0.582	0.404	0.744	0.516	0.694	-0.35	-0.78	-1.31	-0.43	-0.95	-0.53	144.5	113.1	84.1	58.4	7.254	0	51.49	7
FALSE	High	Master Protein	325302690	OrfID:c37635.graph_c0_5 E-value:2.27151e-11 Identity:102/283(36.04) Score:68 NR Annotation:TPA: TPA_inf: hypothetical secreted glycine-rich protein 11 [Amblyomma variegatum] ####The description of the inputfile of Query Seq:[42 - 863]	0	20.615	12.0438	3	12	3	1	274	27.4	9.41	High	High	High	High		4.334	4.042	4.378	0.933	1.01	1.083	2.12	2.02	2.13	-0.1	0.01	0.12	29.1	126	117.5	127.3	1.783	0	41.59	3
FALSE	High	Master Protein	241743325	OrfID:c37641.graph_c0_11 E-value:6.48265e-78 Identity:153/285(53.68) Score:244 NR Annotation:transport and golgi organization protein, putative [Ixodes scapularis] ####The description of the inputfile of Query Seq:[1734 - 1039] (REVERSE SENSE)	0	11.09	15.0862	3	4	3	1	232	26.6	5.9	High	High	High	High		0.627	0.431	0.356	0.687	0.568	0.826	-0.67	-1.21	-1.49	-0.54	-0.82	-0.28	165.7	103.9	71.4	59	0.931	0	5.56	3
FALSE	High	Master Protein	646715616	OrfID:c37656.graph_c0_21 E-value:1.38286e-174 Identity:241/455(52.97) Score:506 NR Annotation:Sorting and assembly machinery component 50-like protein [Zootermopsis nevadensis] ####The description of the inputfile of Query Seq:[1585 - 230] (REVERSE SENSE)	0.002	3.519	3.9823	2	4	2	1	452	50.2	7.94	High	High	High	High		0.617	0.504	0.514	0.816	0.833	1.021	-0.7	-0.99	-0.96	-0.29	-0.26	0.03	151.8	93.7	76.5	78.1	0.166	0	7.96	2
FALSE	High	Master Protein	241164259	OrfID:c37657.graph_c0_27 E-value:5.76384e-71 Identity:120/246(48.78) Score:226 NR Annotation:short chain alcohol dehydrogenase, putative [Ixodes scapularis] ####The description of the inputfile of Query Seq:[2498 - 1752] (REVERSE SENSE)	0	10.222	10.0402	2	3	2	1	249	25.4	6.52	High	High	High	High		1.209	0.807	0.831	0.667	0.687	1.03	0.27	-0.31	-0.27	-0.58	-0.54	0.04	104	125.7	83.9	86.4	0.468	0	8.82	2
FALSE	High	Master Protein	241998218	OrfID:c37663.graph_c0_48 E-value:0 Identity:875/941(92.99) Score:1774 NR Annotation:AP-2 complex subunit alpha-1, putative [Ixodes scapularis] ####The description of the inputfile of Query Seq:[4475 - 1662] (REVERSE SENSE)	0	40.799	12.6866	14	21	12	1	938	104.6	6.83	High	High	High	High		1.139	0.965	1.104	0.847	0.969	1.144	0.19	-0.05	0.14	-0.24	-0.04	0.19	95	108.3	91.7	105	0.919	2	34.64	14
FALSE	High	Master Protein	241639802	OrfID:c37665.graph_c0_9 E-value:4.78794e-83 Identity:149/304(49.01) Score:262 NR Annotation:39S ribosomal protein L46, putative [Ixodes scapularis] ####The description of the inputfile of Query Seq:[1238 - 252] (REVERSE SENSE)	0	13.184	15.5015	4	6	4	1	329	36.5	8.65	High	High	High	High		0.907	0.827	0.966	0.912	1.066	1.169	-0.14	-0.27	-0.05	-0.13	0.09	0.22	108.1	98	89.4	104.5	0.551	0	10.97	4
FALSE	High	Master Protein	241154894	OrfID:c37693.graph_c0_25 E-value:0 Identity:470/523(89.87) Score:947 NR Annotation:IMP-GMP specific 5&apos;-nucleotidase, putative [Ixodes scapularis] ####The description of the inputfile of Query Seq:[2155 - 425] (REVERSE SENSE)	0	26.646	12.4783	6	13	6	1	577	66.3	6.42	High	High	High	High		1.03	1.374	1.101	1.334	1.069	0.802	0.04	0.46	0.14	0.42	0.1	-0.32	88.8	91.5	122	97.8	0.607	0	28.14	6
FALSE	High	Master Protein	443715113	OrfID:c37698.graph_c0_6 E-value:0 Identity:264/526(50.19) Score:543 NR Annotation:hypothetical protein CAPTEDRAFT_169087 [Capitella teleta] ####The description of the inputfile of Query Seq:[18 - 2024]	0	7.005	3.73692	2	2	2	1	669	73.6	4.64	High	High	High	High		0.896	0.889	1.089	0.992	1.216	1.226	-0.16	-0.17	0.12	-0.01	0.28	0.29	103.3	92.5	91.8	112.5	0.133	0	5.87	2
FALSE	High	Master Protein	241595279	OrfID:c37703.graph_c0_9 E-value:4.12826e-91 Identity:163/291(56.01) Score:282 NR Annotation:conserved hypothetical protein [Ixodes scapularis] ####The description of the inputfile of Query Seq:[370 - 1410]	0	48.386	32.853	10	43	10	1	347	38.2	9.64	High	High	High	High		1.187	1.155	1.082	0.973	0.912	0.937	0.25	0.21	0.11	-0.04	-0.13	-0.09	90.4	107.3	104.4	97.9	5.31	0	100	10
FALSE	High	Master Protein	241854647	OrfID:c37727.graph_c0_12 E-value:0 Identity:538/611(88.05) Score:994 NR Annotation:CDC42 binding protein kinase alpha, putative [Ixodes scapularis] ####The description of the inputfile of Query Seq:[57 - 3281]	0	64.5	21.4884	20	31	20	1	1075	123.7	6.76	High	High	High	High		0.99	0.824	1.273	0.832	1.286	1.546	-0.01	-0.28	0.35	-0.27	0.36	0.63	97.9	96.9	80.6	124.6	1.224	0	47.32	20
FALSE	High	Master Protein	241114447	OrfID:c37734.graph_c0_12 E-value:0 Identity:590/738(79.95) Score:1124 NR Annotation:hypothetical protein IscW_ISCW017075 [Ixodes scapularis] ####The description of the inputfile of Query Seq:[2337 - 1] (REVERSE SENSE)	0	11.934	8.85751	4	4	4	1	779	86	6.2	High	High	High	High		0.812	0.708	0.699	0.872	0.861	0.987	-0.3	-0.5	-0.52	-0.2	-0.22	-0.02	124.2	100.9	88	86.9	0.259	0	8.31	4
FALSE	High	Master Protein	242000512	OrfID:c37752.graph_c0_5 E-value:1.38576e-133 Identity:237/317(74.76) Score:408 NR Annotation:conserved hypothetical protein [Ixodes scapularis] ####The description of the inputfile of Query Seq:[524 - 1801]	0	9.866	8.4507	3	3	3	1	426	46.8	6.35	High	High	High	High		1.292	1.216	1.24	0.941	0.96	1.02	0.37	0.28	0.31	-0.09	-0.06	0.03	84.2	108.8	102.5	104.5	0.468	0	6.45	3
FALSE	High	Master Protein	241616954	OrfID:c37757.graph_c0_2 E-value:1.1585e-81 Identity:136/174(78.16) Score:248 NR Annotation:conserved hypothetical protein [Ixodes scapularis] ####The description of the inputfile of Query Seq:[412 - 942]	0	27.522	28.2486	4	12	4	1	177	18.6	9.35	High	High	High	High		0.766	0.607	0.267	0.792	0.348	0.44	-0.39	-0.72	-1.91	-0.34	-1.52	-1.18	151.6	116.1	91.9	40.4	3.642	0	39.61	4
FALSE	High	Master Protein	325302976	OrfID:c37759.graph_c0_3 E-value:1.9256e-56 Identity:111/149(74.50) Score:187 NR Annotation:TPA: TPA_inf: conserved hypothetical protein 345 [Amblyomma variegatum] ####The description of the inputfile of Query Seq:[154 - 951]	0	14.119	18.0451	4	6	4	1	266	30.2	9.11	High	High	High	High		0.844	0.712	0.898	0.844	1.065	1.262	-0.25	-0.49	-0.15	-0.25	0.09	0.34	115.8	97.7	82.4	104	0.848	0	14.72	4
FALSE	High	Master Protein	665814989	OrfID:c37764.graph_c0_3 E-value:4.08039e-79 Identity:120/240(50.00) Score:246 NR Annotation:PREDICTED: 6-phosphogluconolactonase [Microplitis demolitor] ####The description of the inputfile of Query Seq:[163 - 885]	0	12.474	15.7676	3	9	3	1	241	26.2	7.69	High	High	High	High		0.771	0.718	0.714	0.931	0.925	0.994	-0.37	-0.48	-0.49	-0.1	-0.11	-0.01	124.9	96.3	89.7	89.1	0.848	0	21.02	3
FALSE	High	Master Protein	675377883	OrfID:c37773.graph_c0_24 E-value:1.48823e-168 Identity:230/413(55.69) Score:488 NR Annotation:Group XV phospholipase A2, partial [Stegodyphus mimosarum] ####The description of the inputfile of Query Seq:[2194 - 941] (REVERSE SENSE)	0	5.853	6.9378	2	3	2	1	418	47	6.99	High	High	High	High		1.391	1.363	1.795	0.98	1.291	1.317	0.48	0.45	0.84	-0.03	0.37	0.4	72.1	100.3	98.3	129.4	0.222	0	4.92	2
FALSE	High	Master Protein	241603708	OrfID:c37777.graph_c0_20 E-value:0 Identity:286/470(60.85) Score:547 NR Annotation:aminopeptidase, putative [Ixodes scapularis] ####The description of the inputfile of Query Seq:[1647 - 244] (REVERSE SENSE)	0	12.514	12.8205	5	6	5	1	468	52.6	7.42	High	High	High	High		1.518	1.257	1.422	0.828	0.937	1.131	0.6	0.33	0.51	-0.27	-0.09	0.18	77	116.8	96.7	109.4	0.45	0	12.23	5
FALSE	High	Master Protein	241998238	OrfID:c37780.graph_c0_7 E-value:2.02145e-136 Identity:192/304(63.16) Score:403 NR Annotation:39S ribosomal protein L39, putative [Ixodes scapularis] ####The description of the inputfile of Query Seq:[20 - 1276]	0	7.552	5.2506	2	4	2	1	419	47.6	7.42	High	High	High	High		0.936	0.73	0.843	0.78	0.901	1.156	-0.1	-0.45	-0.25	-0.36	-0.15	0.21	114	106.7	83.2	96.2	0.259	0	6.29	2
FALSE	High	Master Protein	241239424	OrfID:c37781.graph_c1_8 E-value:5.98497e-52 Identity:89/135(65.93) Score:171 NR Annotation:conserved hypothetical protein [Ixodes scapularis] ####The description of the inputfile of Query Seq:[674 - 174] (REVERSE SENSE)	0	9.295	14.3713	2	4	2	1	167	18.4	5.05	High	High	High	High		0.947	0.699	0.64	0.738	0.675	0.915	-0.08	-0.52	-0.64	-0.44	-0.57	-0.13	121.7	115.3	85.1	77.9	0.931	0	11.86	2
FALSE	High	Master Protein	241650952	OrfID:c37788.graph_c0_3 E-value:1.39213e-41 Identity:118/300(39.33) Score:152 NR Annotation:cuticular protein, putative [Ixodes scapularis] ####The description of the inputfile of Query Seq:[67 - 948]	0	9.308	10.5442	3	4	3	1	294	30.3	8.94	High	High	High	High		1.195	1.199	0.987	1.003	0.826	0.823	0.26	0.26	-0.02	0	-0.28	-0.28	91.3	109.1	109.5	90.1	0.995	0	7.71	3
FALSE	High	Master Protein	675384703	OrfID:c37811.graph_c0_13 E-value:3.08988e-122 Identity:185/277(66.79) Score:359 NR Annotation:5&apos;-AMP-activated protein kinase subunit beta-2, partial [Stegodyphus mimosarum] ####The description of the inputfile of Query Seq:[1224 - 2036]	0	10.772	15.4982	3	5	3	1	271	29.9	6.29	High	High	High	High		0.971	0.884	0.96	0.91	0.988	1.086	-0.04	-0.18	-0.06	-0.14	-0.02	0.12	104.8	101.8	92.7	100.6	0.54	0	11.12	3
FALSE	High	Master Protein	241597913	OrfID:c37823.graph_c0_14 E-value:4.8135e-31 Identity:71/117(60.68) Score:117 NR Annotation:Pallidin, putative [Ixodes scapularis] ####The description of the inputfile of Query Seq:[704 - 312] (REVERSE SENSE)	0	5.452	19.8473	3	3	3	1	131	14.9	10.55	High	High	High	High		1.491	1.059	1.101	0.71	0.739	1.04	0.58	0.08	0.14	-0.49	-0.44	0.06	86	128.2	91.1	94.7	1.371	0	3.84	3
FALSE	High	Master Protein	241724949	OrfID:c37825.graph_c0_6 E-value:2.14253e-135 Identity:183/247(74.09) Score:397 NR Annotation:conserved hypothetical protein [Ixodes scapularis] ####The description of the inputfile of Query Seq:[1088 - 51] (REVERSE SENSE)	0	27.627	26.8786	6	24	6	1	346	39	5.97	High	High	High	High		1.927	3.264	5.268	1.694	2.734	1.614	0.95	1.71	2.4	0.76	1.45	0.69	34.9	67.3	113.9	183.9	1.976	0	42.7	6
FALSE	High	Master Protein	170059692	OrfID:c37838.graph_c0_14 E-value:1.71829e-140 Identity:203/358(56.70) Score:416 NR Annotation:NADH-ubiquinone oxidoreductase 39 kda subunit [Culex quinquefasciatus] ####The description of the inputfile of Query Seq:[1297 - 92] (REVERSE SENSE)	0	9.483	5.72139	2	7	2	1	402	45.7	9.06	High	High	High	High		0.657	0.46	0.497	0.701	0.757	1.08	-0.61	-1.12	-1.01	-0.51	-0.4	0.11	153	100.5	70.4	76.1	0.269	0	9.63	2
FALSE	High	Master Protein	259013506	OrfID:c37851.graph_c0_3 E-value:1.95803e-107 Identity:225/442(50.90) Score:341 NR Annotation:groucho protein [Saccoglossus kowalevskii] ####The description of the inputfile of Query Seq:[380 - 1636]	0	7.364	6.68258	2	2	2	1	419	44.2	8.95	High	High	High	High		0.99	0.7	0.604	0.707	0.61	0.863	-0.01	-0.51	-0.73	-0.5	-0.71	-0.21	121.4	120.2	85	73.4	0.259	0	5.48	2
FALSE	High	Master Protein	325302660	OrfID:c37876.graph_c0_15 E-value:6.14982e-112 Identity:197/215(91.63) Score:328 NR Annotation:TPA: TPA_exp: RNA-binding protein LARK [Amblyomma variegatum] ####The description of the inputfile of Query Seq:[1709 - 1062] (REVERSE SENSE)	0	29.327	20.3704	4	38	4	1	216	23.6	8.28	High	High	High	High		1.078	0.957	1.028	0.888	0.953	1.074	0.11	-0.06	0.04	-0.17	-0.07	0.1	98.5	106.2	94.2	101.2	2.415	0	91.57	4
FALSE	High	Master Protein	241333862	OrfID:c37880.graph_c0_13 E-value:2.67256e-95 Identity:141/195(72.31) Score:287 NR Annotation:conserved hypothetical protein [Ixodes scapularis] ####The description of the inputfile of Query Seq:[1071 - 367] (REVERSE SENSE)	0.001	4.564	6.38298	2	2	2	1	235	26.2	5.11	Not Found	Not Found	Not Found	Not Found																		0.359	0	1.6	2
FALSE	High	Master Protein	241713573	OrfID:c37888.graph_c0_4 E-value:3.03114e-149 Identity:264/450(58.67) Score:438 NR Annotation:nucleotide excision repair factor NEF2, RAD23 component, putative [Ixodes scapularis] ####The description of the inputfile of Query Seq:[279 - 1553]	0	32.201	19.5294	6	22	6	1	425	44.3	4.94	High	High	High	High		0.863	0.689	0.594	0.798	0.688	0.862	-0.21	-0.54	-0.75	-0.33	-0.54	-0.21	127.2	109.8	87.6	75.5	1.565	0	53.12	6
FALSE	High	Master Protein	321471486	OrfID:c37910.graph_c0_5 E-value:3.07353e-44 Identity:97/197(49.24) Score:164 NR Annotation:hypothetical protein DAPPUDRAFT_241176 [Daphnia pulex] ####The description of the inputfile of Query Seq:[127 - 1446]	0	10.539	5.68182	3	4	3	1	440	46.5	8.1	High	High	High	High		4.436	10.889	5.977	2.455	1.348	0.549	2.15	3.44	2.58	1.3	0.43	-0.87	17.9	79.6	195.3	107.2	0.995	0	7.18	3
FALSE	High	Master Protein	646718907	OrfID:c37921.graph_c0_50 E-value:0 Identity:653/943(69.25) Score:1302 NR Annotation:Calcium-transporting ATPase type 2C member 1 [Zootermopsis nevadensis] ####The description of the inputfile of Query Seq:[5303 - 2451] (REVERSE SENSE)	0.001	4.848	2.94427	2	2	2	1	951	103.8	6.89	High	High	High	High		0.715	0.605	0.6	0.845	0.839	0.992	-0.48	-0.73	-0.74	-0.24	-0.25	-0.01	137	98	82.8	82.2	0.086	0	4.86	2
FALSE	High	Master Protein	241722595	OrfID:c37925.graph_c0_17 E-value:4.95225e-151 Identity:200/241(82.99) Score:431 NR Annotation:matricellular protein osteonectin/SPARC/BM-40, putative [Ixodes scapularis] ####The description of the inputfile of Query Seq:[1508 - 660] (REVERSE SENSE)	0	7.213	7.77385	2	4	2	1	283	32.8	5.68	High	High	High	High		0.724	0.734	0.449	1.014	0.62	0.611	-0.47	-0.45	-1.16	0.02	-0.69	-0.71	137.6	99.6	101	61.8	0.438	0	5.12	2
FALSE	High	Master Protein	241122817	OrfID:c37938.graph_c0_4 E-value:3.60761e-127 Identity:176/184(95.65) Score:365 NR Annotation:calponin, putative [Ixodes scapularis] ####The description of the inputfile of Query Seq:[171 - 776]	0	11.707	16.8317	3	6	3	1	202	22.3	8.62	High	High	High	High		0.938	1.202	1.173	1.281	1.251	0.976	-0.09	0.27	0.23	0.36	0.32	-0.03	92.7	87	111.4	108.8	0.638	0	14.97	3
FALSE	High	Master Protein	260786381	OrfID:c37957.graph_c0_11 E-value:3.46845e-08 Identity:38/123(30.89) Score:56 NR Annotation:hypothetical protein BRAFLDRAFT_86681 [Branchiostoma floridae] ####The description of the inputfile of Query Seq:[606 - 97] (REVERSE SENSE)	0	11.013	11.7647	2	3	2	1	170	18.9	10.62	High	High	High	High		1.117	1.161	1.031	1.04	0.923	0.888	0.16	0.22	0.04	0.06	-0.12	-0.17	92.8	103.7	107.8	95.7	0.995	0	7.79	2
FALSE	High	Master Protein	241047279	OrfID:c37962.graph_c0_4 E-value:4.8156e-58 Identity:90/123(73.17) Score:189 NR Annotation:secreted salivary gland peptide, putative [Ixodes scapularis] ####The description of the inputfile of Query Seq:[247 - 813]	0	6.497	13.2275	2	4	2	1	189	20.9	8.91	High	High	High	High		0.819	0.489	0.268	0.597	0.328	0.549	-0.29	-1.03	-1.9	-0.74	-1.61	-0.87	155.2	127.2	75.9	41.7	0.425	0	4.93	2
FALSE	High	Master Protein	241648488	OrfID:c37984.graph_c0_2 E-value:8.28612e-48 Identity:74/85(87.06) Score:164 NR Annotation:alternative splicing factor SRp20/9G8, putative [Ixodes scapularis] ####The description of the inputfile of Query Seq:[263 - 802]	0	20.091	9.44444	2	11	2	1	180	19	9.26	High	High	High	High		1.165	1.004	0.492	0.861	0.422	0.49	0.22	0.01	-1.02	-0.22	-1.24	-1.03	109.3	127.3	109.7	53.8	2.162	0	23.85	2
FALSE	High	Master Protein	675375591	OrfID:c37984.graph_c0_9 E-value:3.8062e-108 Identity:151/189(79.89) Score:320 NR Annotation:GTP cyclohydrolase 1, partial [Stegodyphus mimosarum] ####The description of the inputfile of Query Seq:[1865 - 1143] (REVERSE SENSE)	0	6.388	9.12863	2	4	2	1	241	26.1	7.44	High	High	High	High		0.876	1.527	1.589	1.742	1.813	1.041	-0.19	0.61	0.67	0.8	0.86	0.06	80.1	70.2	122.3	127.3	0.389	0	7.24	2
FALSE	High	Master Protein	405977689	OrfID:c37994.graph_c0_3 E-value:9.777e-110 Identity:149/204(73.04) Score:326 NR Annotation:Pre-mRNA-splicing factor SPF27 [Crassostrea gigas] ####The description of the inputfile of Query Seq:[41 - 892]	0	27.706	23.5915	6	20	6	1	284	32.8	4.56	High	High	High	High		1.706	1.371	1.857	0.804	1.089	1.355	0.77	0.45	0.89	-0.32	0.12	0.44	67.4	115	92.4	125.2	1.683	0	24.15	6
FALSE	High	Master Protein	241082103	OrfID:c38014.graph_c1_38 E-value:9.02532e-25 Identity:44/49(89.80) Score:100 NR Annotation:Ca2\+/calmodulin-dependent protein kinase, putative [Ixodes scapularis] ####The description of the inputfile of Query Seq:[3954 - 3808] (REVERSE SENSE)	0	10.245	65.3061	3	4	3	1	49	5.8	9.98	High	High	High	High		1.484	1.397	1.841	0.941	1.241	1.318	0.57	0.48	0.88	-0.09	0.31	0.4	69.9	103.7	97.6	128.7	5.31	0	9.83	3
FALSE	High	Master Protein	325303506	OrfID:c38027.graph_c0_5 E-value:3.07882e-30 Identity:65/155(41.94) Score:122 NR Annotation:TPA: TPA_inf: hypothetical secreted protein 1844 [Amblyomma variegatum] ####The description of the inputfile of Query Seq:[150 - 1574]	0	16.065	12.8421	5	8	5	1	475	52.8	8.88	High	High	High	High		1.638	1.625	1.136	0.992	0.693	0.699	0.71	0.7	0.18	-0.01	-0.53	-0.52	74.1	121.4	120.4	84.1	0.509	0	11.26	5
FALSE	High	Master Protein	241158243	OrfID:c38031.graph_c0_28 E-value:0 Identity:287/445(64.49) Score:586 NR Annotation:conserved hypothetical protein [Ixodes scapularis] ####The description of the inputfile of Query Seq:[2719 - 905] (REVERSE SENSE)	0	17.571	6.77686	5	7	5	1	605	68.2	6.4	High	High	High	High		1.106	1.202	1.331	1.087	1.204	1.108	0.15	0.26	0.41	0.12	0.27	0.15	86.2	95.4	103.6	114.8	0.413	0	13.52	5
FALSE	High	Master Protein	241617737	OrfID:c38037.graph_c0_4 E-value:0 Identity:418/510(81.96) Score:887 NR Annotation:phosphoglycerate mutase, putative [Ixodes scapularis] ####The description of the inputfile of Query Seq:[205 - 1734]	0	57.657	25.8824	13	44	13	1	510	55.7	7.12	High	High	High	High		0.774	0.647	0.696	0.835	0.9	1.077	-0.37	-0.63	-0.52	-0.26	-0.15	0.11	128.3	99.3	83	89.4	2.162	0	82.32	13
FALSE	High	Master Protein	325303764	OrfID:c38046.graph_c0_12 E-value:1.52404e-119 Identity:165/180(91.67) Score:345 NR Annotation:TPA: TPA_exp: heterochromatin-associated protein HP1 [Amblyomma variegatum] ####The description of the inputfile of Query Seq:[1523 - 984] (REVERSE SENSE)	0	23.605	27.7778	4	15	3	1	180	20.4	5.59	High	High	High	High		1.361	1.072	1.204	0.788	0.885	1.123	0.44	0.1	0.27	-0.34	-0.18	0.17	86.2	117.4	92.5	103.9	3.329	0	37.24	4
FALSE	High	Master Protein	241626031	OrfID:c38080.graph_c0_20 E-value:0 Identity:331/384(86.20) Score:712 NR Annotation:GOT2 aspartate aminotransferase, putative [Ixodes scapularis] ####The description of the inputfile of Query Seq:[2054 - 777] (REVERSE SENSE)	0	54.964	15.9624	7	65	7	1	426	47.3	9.09	High	High	High	High		0.754	0.574	0.635	0.761	0.842	1.107	-0.41	-0.8	-0.66	-0.39	-0.25	0.15	135	101.8	77.5	85.7	2.981	0	152.53	7
FALSE	High	Master Protein	241758148	OrfID:c38088.graph_c0_6 E-value:2.65966e-114 Identity:164/262(62.60) Score:341 NR Annotation:enoyl-CoA hydratase, putative [Ixodes scapularis] ####The description of the inputfile of Query Seq:[141 - 1013]	0	15.767	13.4021	3	6	3	1	291	31.7	9.29	High	High	High	High		0.806	0.639	0.663	0.792	0.822	1.038	-0.31	-0.65	-0.59	-0.34	-0.28	0.05	128.7	103.8	82.2	85.3	0.896	0	10.45	3
FALSE	High	Master Protein	240952268	OrfID:c38108.graph_c0_10 E-value:6.9109e-103 Identity:156/193(80.83) Score:303 NR Annotation:conserved hypothetical protein [Ixodes scapularis] ####The description of the inputfile of Query Seq:[1278 - 715] (REVERSE SENSE)	0	27.712	42.0213	7	13	6	1	188	21.6	5.9	High	High	High	High		1.45	1.326	1.358	0.915	0.937	1.024	0.54	0.41	0.44	-0.13	-0.09	0.03	77.9	113	103.3	105.8	4.623	0	26.38	7
FALSE	High	Master Protein	675390080	OrfID:c38117.graph_c0_4 E-value:3.9961e-178 Identity:243/356(68.26) Score:510 NR Annotation:Interleukin enhancer-binding factor 2-like protein, partial [Stegodyphus mimosarum] ####The description of the inputfile of Query Seq:[117 - 1259]	0	34.55	22.3097	7	17	7	1	381	42.5	6.84	High	High	High	High		2.715	2.029	2.837	0.748	1.045	1.398	1.44	1.02	1.5	-0.42	0.06	0.48	46.6	126.5	94.6	132.3	1.512	0	31.18	7
FALSE	High	Master Protein	241618429	OrfID:c38129.graph_c0_5 E-value:0 Identity:480/543(88.40) Score:1012 NR Annotation:conserved hypothetical protein [Ixodes scapularis] ####The description of the inputfile of Query Seq:[189 - 2153]	0	6.472	5.03817	3	3	3	1	655	74.5	8.63	High	High	High	High		0.979	1.1	1.041	1.124	1.063	0.946	-0.03	0.14	0.06	0.17	0.09	-0.08	97.1	95	106.8	101	0.199	0	7.23	3
FALSE	High	Master Protein	241729762	OrfID:c38136.graph_c0_6 E-value:0 Identity:489/532(91.92) Score:998 NR Annotation:F0F1-type ATP synthase, beta subunit, putative [Ixodes scapularis] ####The description of the inputfile of Query Seq:[69 - 1739]	0	143.634	36.8043	16	213	16	1	557	59.5	6.02	High	High	High	High		0.963	0.69	0.645	0.716	0.67	0.935	-0.05	-0.54	-0.63	-0.48	-0.58	-0.1	121.3	116.8	83.6	78.2	8.326	0	496.66	16
FALSE	High	Master Protein	241689149	OrfID:c38155.graph_c0_51 E-value:0 Identity:793/1183(67.03) Score:1596 NR Annotation:insulin degrading enzyme, putative [Ixodes scapularis] ####The description of the inputfile of Query Seq:[3979 - 428] (REVERSE SENSE)	0	5.241	1.94257	2	2	2	1	1184	134.3	6.06	High	High	High	High		0.917	0.642	0.796	0.7	0.867	1.239	-0.12	-0.64	-0.33	-0.51	-0.21	0.31	119.2	109.4	76.5	94.9	0.075	0	5.39	2
FALSE	High	Master Protein	241701200	OrfID:c38156.graph_c0_12 E-value:2.2264e-69 Identity:97/139(69.78) Score:216 NR Annotation:deoxyuridine 5&apos;-triphosphate nucleotidohydrolase, putative [Ixodes scapularis] ####The description of the inputfile of Query Seq:[797 - 357] (REVERSE SENSE)	0	6.502	8.16327	2	3	2	1	147	15.8	5.85	High	High	High	High		0.455	0.494	0.377	1.086	0.828	0.763	-1.14	-1.02	-1.41	0.12	-0.27	-0.39	172	78.2	84.9	64.8	0.585	0	6.28	2
FALSE	High	Master Protein	170038522	OrfID:c38161.graph_c0_4 E-value:1.28677e-58 Identity:93/161(57.76) Score:190 NR Annotation:mitochondrial 28S ribosomal protein S28 [Culex quinquefasciatus] ####The description of the inputfile of Query Seq:[214 - 750]	0	8.561	18.9944	3	6	3	1	179	20	9.17	High	High	High	High		0.753	0.598	0.645	0.794	0.857	1.079	-0.41	-0.74	-0.63	-0.33	-0.22	0.11	133.5	100.5	79.8	86.1	0.638	0	11.35	3
FALSE	High	Master Protein	443691810	OrfID:c38166.graph_c0_13 E-value:0 Identity:480/1208(39.74) Score:844 NR Annotation:hypothetical protein CAPTEDRAFT_162101 [Capitella teleta] ####The description of the inputfile of Query Seq:[252 - 3617]	0	12.306	5.08021	4	7	4	1	1122	123.8	7.83	High	High	High	High		1.159	1.181	1.107	1.019	0.955	0.938	0.21	0.24	0.15	0.03	-0.07	-0.09	89.9	104.3	106.2	99.6	0.184	0	5.48	4
FALSE	High	Master Protein	241779579	OrfID:c38169.graph_c0_17 E-value:2.42331e-142 Identity:234/418(55.98) Score:420 NR Annotation:polyadenylate-binding protein-interacting protein, putative [Ixodes scapularis] ####The description of the inputfile of Query Seq:[1642 - 416] (REVERSE SENSE)	0	13.313	9.77995	4	11	4	1	409	44.4	4.92	High	High	High	High		1.204	1.008	0.87	0.838	0.722	0.862	0.27	0.01	-0.2	-0.26	-0.47	-0.21	98	118	98.8	85.2	0.492	0	27.37	4
FALSE	High	Master Protein	241802299	OrfID:c38171.graph_c0_2 E-value:2.13176e-72 Identity:124/181(68.51) Score:226 NR Annotation:crystallin, alpha B, putative [Ixodes scapularis] ####The description of the inputfile of Query Seq:[258 - 860]	0	29.976	31.8408	6	11	6	1	201	22.5	6.25	High	High	High	High		0.959	2.112	1.15	2.204	1.2	0.544	-0.06	1.08	0.2	1.14	0.26	-0.88	76.6	73.4	161.8	88.1	2.728	0	29.02	6
FALSE	High	Master Protein	675387482	OrfID:c38172.graph_c0_14 E-value:0 Identity:243/325(74.77) Score:525 NR Annotation:Replication factor C subunit 5, partial [Stegodyphus mimosarum] ####The description of the inputfile of Query Seq:[1061 - 78] (REVERSE SENSE)	0.001	5.177	6.09756	2	2	2	1	328	36.8	7.12	High	High	High	High		1.215	1.324	1.4	1.09	1.152	1.057	0.28	0.41	0.49	0.12	0.2	0.08	81	98.4	107.3	113.4	0.212	0	4.13	2
FALSE	High	Master Protein	338235264	OrfID:c38177.graph_c0_17 E-value:0 Identity:271/341(79.47) Score:578 NR Annotation:inorganic pyrophosphatase [Rhipicephalus microplus] ####The description of the inputfile of Query Seq:[1090 - 65] (REVERSE SENSE)	0	34.375	21.9298	8	13	8	1	342	38.5	6.68	High	High	High	High		0.797	0.669	0.529	0.839	0.664	0.791	-0.33	-0.58	-0.92	-0.25	-0.59	-0.34	133.6	106.5	89.3	70.6	1.721	0	41.28	8
FALSE	High	Master Protein	241845102	OrfID:c38178.graph_c0_2 E-value:1.05841e-16 Identity:37/54(68.52) Score:77 NR Annotation:conserved hypothetical protein [Ixodes scapularis] ####The description of the inputfile of Query Seq:[159 - 401]	0	7.272	30.8642	3	4	3	1	81	9.2	6.8	High	High	High	High		0.629	0.641	0.431	1.019	0.686	0.673	-0.67	-0.64	-1.21	0.03	-0.54	-0.57	148.1	93.1	94.9	63.9	2.981	0	7.71	3
FALSE	High	Master Protein	241566024	OrfID:c38181.graph_c0_5 E-value:0 Identity:295/332(88.86) Score:581 NR Annotation:arsenite-translocating ATPase, putative [Ixodes scapularis] ####The description of the inputfile of Query Seq:[369 - 1439]	0	16.849	12.8852	5	9	5	1	357	39.1	5.71	High	High	High	High		0.986	0.754	0.739	0.765	0.749	0.979	-0.02	-0.41	-0.44	-0.39	-0.42	-0.03	115	113.4	86.7	84.9	0.931	0	18.6	5
FALSE	High	Master Protein	325304034	OrfID:c38183.graph_c0_3 E-value:1.10606e-08 Identity:29/42(69.05) Score:51 NR Annotation:TPA: selenoprotein M-like protein [Amblyomma variegatum] ####The description of the inputfile of Query Seq:[192 - 317]	0	21.207	30.9524	2	25	2	1	42	4.3	5.1	High	High	High	High		0.493	0.45	0.5	0.914	1.016	1.111	-1.02	-1.15	-1	-0.13	0.02	0.15	163.7	80.7	73.7	81.9	45.416	0	72.67	2
FALSE	High	Master Protein	675379456	OrfID:c38190.graph_c0_6 E-value:3.42128e-137 Identity:192/286(67.13) Score:399 NR Annotation:Spermidine synthase, partial [Stegodyphus mimosarum] ####The description of the inputfile of Query Seq:[307 - 1179]	0	9.584	11.6838	4	9	4	1	291	32.9	5.72	High	High	High	High		0.818	0.725	0.734	0.886	0.897	1.012	-0.29	-0.46	-0.45	-0.17	-0.16	0.02	122	99.9	88.5	89.6	0.848	0	20.78	4
FALSE	High	Master Protein	241026726	OrfID:c38221.graph_c0_7 E-value:0 Identity:445/530(83.96) Score:877 NR Annotation:tyrosyl-tRNA synthetase, putative [Ixodes scapularis] ####The description of the inputfile of Query Seq:[249 - 1835]	0	46.116	17.2023	10	32	10	1	529	58.8	6.21	High	High	High	High		0.831	0.859	0.736	1.033	0.885	0.857	-0.27	-0.22	-0.44	0.05	-0.18	-0.22	116.8	97.1	100.3	85.9	1.113	0	68.24	10
FALSE	High	Master Protein	241723781	OrfID:c38224.graph_c0_2 E-value:1.12381e-152 Identity:208/208(100.00) Score:431 NR Annotation:RAS-related protein, putative [Ixodes scapularis] ####The description of the inputfile of Query Seq:[174 - 797]	0	10.642	17.3077	3	6	2	1	208	23.5	5.54	High	High	High	High		1.643	1.126	1.114	0.685	0.678	0.989	0.72	0.17	0.16	-0.54	-0.56	-0.02	81.9	134.6	92.2	91.2	0.501	0	12.59	3
FALSE	High	Master Protein	675378174	OrfID:c38225.graph_c0_21 E-value:1.09267e-33 Identity:85/249(34.14) Score:146 NR Annotation:Transforming growth factor-beta-induced protein ig-h3, partial [Stegodyphus mimosarum] ####The description of the inputfile of Query Seq:[2768 - 3] (REVERSE SENSE)	0	9.29	5.31453	3	3	3	1	922	94.8	9.85	Not Found	Not Found	Not Found	High				100		100	100			6.64		6.64	6.64				400	0.145	0	4.96	3
FALSE	High	Master Protein	325302678	OrfID:c38226.graph_c0_7 E-value:0 Identity:262/303(86.47) Score:556 NR Annotation:TPA: TPA_exp: Na+/K+ ATPase beta subunit [Amblyomma variegatum] ####The description of the inputfile of Query Seq:[173 - 1081]	0	5.189	5.28053	2	3	2	1	303	35.3	6.27	High	High	High	High		0.761	0.54	0.438	0.709	0.576	0.812	-0.39	-0.89	-1.19	-0.5	-0.8	-0.3	146	111.2	78.8	64	0.274	0	8.48	2
FALSE	High	Master Protein	241083163	OrfID:c38233.graph_c0_20 E-value:2.11512e-142 Identity:199/219(90.87) Score:405 NR Annotation:glycoprotein 25l, putative [Ixodes scapularis] ####The description of the inputfile of Query Seq:[1893 - 1240] (REVERSE SENSE)	0	7.157	8.25688	2	5	2	1	218	25.2	7.25	High	High	High	High		0.589	0.37	0.323	0.627	0.549	0.875	-0.76	-1.44	-1.63	-0.67	-0.87	-0.19	175.2	103.3	64.8	56.7	0.701	0	11.11	2
FALSE	High	Master Protein	241164490	OrfID:c38234.graph_c0_3 E-value:0 Identity:284/366(77.60) Score:598 NR Annotation:isocitrate dehydrogenase, putative [Ixodes scapularis] ####The description of the inputfile of Query Seq:[365 - 1501]	0	30.018	13.4565	4	11	4	1	379	42.2	8.13	High	High	High	High		0.864	0.686	1.098	0.794	1.272	1.601	-0.21	-0.54	0.14	-0.33	0.35	0.68	109.6	94.7	75.2	120.4	0.778	0	35.56	4
FALSE	High	Master Protein	241675244	OrfID:c38238.graph_c0_24 E-value:0 Identity:623/684(91.08) Score:1258 NR Annotation:conserved oligomeric golgi complex subunit, putative [Ixodes scapularis] ####The description of the inputfile of Query Seq:[2768 - 486] (REVERSE SENSE)	0	11.496	8.01577	5	6	5	1	761	86.2	5.49	High	High	High	High		1.007	0.839	0.975	0.833	0.969	1.163	0.01	-0.25	-0.04	-0.26	-0.05	0.22	104.7	105.4	87.8	102.1	0.292	0	8.56	5
FALSE	High	Master Protein	242001794	OrfID:c38250.graph_c0_7 E-value:1.53726e-100 Identity:191/319(59.87) Score:306 NR Annotation:conserved hypothetical protein [Ixodes scapularis] ####The description of the inputfile of Query Seq:[1083 - 160] (REVERSE SENSE)	0	73.585	51.6234	15	30	15	1	308	32.4	9.26	High	High	High	High		1.471	0.916	0.752	0.623	0.511	0.82	0.56	-0.13	-0.41	-0.68	-0.97	-0.29	96.6	142.2	88.5	72.6	14.013	0	75.12	15
FALSE	High	Master Protein	67083789	OrfID:c38252.graph_c0_5 E-value:4.31915e-173 Identity:236/285(82.81) Score:489 NR Annotation:succinate dehydrogenase Ip subunit [Ixodes scapularis] ####The description of the inputfile of Query Seq:[74 - 928]	0	38.03	26.6667	9	18	9	1	285	32	8.91	High	High	High	High		0.927	0.665	0.746	0.718	0.804	1.121	-0.11	-0.59	-0.42	-0.48	-0.31	0.16	119.8	111.1	79.7	89.4	2.511	0	44.57	9
FALSE	High	Master Protein	391326407	OrfID:c38263.graph_c0_4 E-value:1.14547e-153 Identity:205/334(61.38) Score:444 NR Annotation:PREDICTED: 2-amino-3-carboxymuconate-6-semialdehyde decarboxylase-like [Metaseiulus occidentalis] ####The description of the inputfile of Query Seq:[90 - 1139]	0	18.957	11.7143	4	8	4	1	350	39.5	6.8	High	High	High	High		0.53	0.528	0.463	0.995	0.873	0.877	-0.91	-0.92	-1.11	-0.01	-0.2	-0.19	158.7	84.1	83.7	73.5	0.995	0	10.78	4
FALSE	High	Master Protein	391333508	OrfID:c38268.graph_c0_13 E-value:0 Identity:411/993(41.39) Score:797 NR Annotation:PREDICTED: rab3 GTPase-activating protein catalytic subunit-like [Metaseiulus occidentalis] ####The description of the inputfile of Query Seq:[47 - 2998]	0	15.095	4.87805	4	8	4	1	984	109.2	5.05	High	High	High	High		0.832	0.559	0.615	0.672	0.739	1.1	-0.26	-0.84	-0.7	-0.57	-0.44	0.14	133	110.7	74.4	81.8	0.243	0	11.52	4
FALSE	High	Master Protein	195115064	OrfID:c38270.graph_c0_7 E-value:2.13255e-37 Identity:66/142(46.48) Score:137 NR Annotation:GI14160 [Drosophila mojavensis] ####The description of the inputfile of Query Seq:[221 - 1051]	0	5.499	7.58123	2	2	2	1	277	31.5	9.48	High	High	High	High		2.401	2.528	2.798	1.053	1.165	1.107	1.26	1.34	1.48	0.07	0.22	0.15	45.8	110.1	115.9	128.3	0.311	0	4.8	2
FALSE	High	Master Protein	391338942	OrfID:c38274.graph_c0_3 E-value:4.42614e-113 Identity:161/170(94.71) Score:327 NR Annotation:PREDICTED: calcineurin subunit B type 2-like [Metaseiulus occidentalis] ####The description of the inputfile of Query Seq:[154 - 663]	0	8.435	20	3	7	3	1	170	19.3	4.69	High	High	High	High		0.658	0.477	0.431	0.724	0.655	0.904	-0.6	-1.07	-1.21	-0.47	-0.61	-0.15	155.9	102.6	74.3	67.2	1.154	0	11.99	3
FALSE	High	Master Protein	241155975	OrfID:c38274.graph_c0_37 E-value:0 Identity:317/475(66.74) Score:645 NR Annotation:transferrin receptor, putative [Ixodes scapularis] ####The description of the inputfile of Query Seq:[5218 - 3803] (REVERSE SENSE)	0	6.322	3.60169	2	4	2	1	472	51.7	5.67	High	High	High	High		1.491	3.19	1.291	2.14	0.866	0.405	0.58	1.67	0.37	1.1	-0.21	-1.3	57.4	85.5	183	74.1	0.202	0	9.89	2
FALSE	High	Master Protein	241999468	OrfID:c38282.graph_c0_22 E-value:0 Identity:321/466(68.88) Score:640 NR Annotation:galactokinase, putative [Ixodes scapularis] ####The description of the inputfile of Query Seq:[1626 - 205] (REVERSE SENSE)	0	8.98	9.2827	4	5	4	1	474	50.9	6.46	High	High	High	High		0.753	0.678	0.635	0.9	0.843	0.937	-0.41	-0.56	-0.66	-0.15	-0.25	-0.09	130.5	98.3	88.4	82.8	0.425	0	4.71	4
FALSE	High	Master Protein	241716215	OrfID:c38284.graph_c0_14 E-value:0 Identity:280/510(54.90) Score:574 NR Annotation:beta-carotene dioxygenase, putative [Ixodes scapularis] ####The description of the inputfile of Query Seq:[1710 - 190] (REVERSE SENSE)	0	7.579	6.50888	3	4	3	1	507	56.8	6.33	High	High	High	High		1.154	2.083	1.775	1.805	1.538	0.852	0.21	1.06	0.83	0.85	0.62	-0.23	66.5	76.8	138.6	118.1	0.259	0	2.67	3
FALSE	High	Master Protein	332691297	OrfID:c38295.graph_c0_5 E-value:1.20317e-56 Identity:95/209(45.45) Score:187 NR Annotation:salivary protein antigen P23 [Ixodes scapularis] ####The description of the inputfile of Query Seq:[827 - 168] (REVERSE SENSE)	0	18.858	22.2727	5	8	5	1	220	24.8	9.32	High	High	High	High		1.702	1.986	1.363	1.167	0.801	0.686	0.77	0.99	0.45	0.22	-0.32	-0.54	66.1	112.5	131.3	90.1	1.929	0	15.86	5
FALSE	High	Master Protein	325303464	OrfID:c38308.graph_c0_9 E-value:8.8317e-125 Identity:174/215(80.93) Score:366 NR Annotation:TPA: TPA_inf: serine protease-like protein precursor [Amblyomma variegatum] ####The description of the inputfile of Query Seq:[1068 - 97] (REVERSE SENSE)	0	26.002	18.8272	6	11	6	1	324	35.2	7.05	High	High	High	High		1.517	2.729	2.064	1.799	1.361	0.757	0.6	1.45	1.05	0.85	0.44	-0.4	54.7	83	149.3	113	1.581	0	30.36	6
FALSE	High	Master Protein	675370533	OrfID:c38310.graph_c0_6 E-value:1.08348e-90 Identity:158/352(44.89) Score:286 NR Annotation:Poly(ADP-ribose) glycohydrolase ARH3, partial [Stegodyphus mimosarum] ####The description of the inputfile of Query Seq:[200 - 1426]	0	10.747	10.2689	4	6	4	1	409	45.6	9.26	High	High	High	High		1.685	1.573	1.512	0.934	0.897	0.961	0.75	0.65	0.6	-0.1	-0.16	-0.06	69.3	116.8	109.1	104.8	0.389	0	12.5	4
FALSE	High	Master Protein	675388057	OrfID:c38322.graph_c0_10 E-value:1.37592e-168 Identity:251/608(41.28) Score:501 NR Annotation:Bifunctional polynucleotide phosphatase/kinase, partial [Stegodyphus mimosarum] ####The description of the inputfile of Query Seq:[76 - 1842]	0	7.008	6.79117	2	2	2	1	589	65.7	9.19	Not Found	Not Found	Not Found	Not Found																		0.122	0	6.18	2
FALSE	High	Master Protein	646708855	OrfID:c38342.graph_c0_20 E-value:2.77189e-177 Identity:274/402(68.16) Score:531 NR Annotation:Splicing factor 1 [Zootermopsis nevadensis] ####The description of the inputfile of Query Seq:[2257 - 2] (REVERSE SENSE)	0.001	5.112	1.8617	2	4	2	1	752	81.1	9.51	High	High	High	High		1.353	1.424	1.646	1.052	1.216	1.156	0.44	0.51	0.72	0.07	0.28	0.21	73.8	99.8	105	121.4	0.245	0	1.96	2
FALSE	High	Master Protein	241268813	OrfID:c38350.graph_c0_4 E-value:1.79866e-87 Identity:129/153(84.31) Score:264 NR Annotation:EF-Hand domain-containing protein, putative [Ixodes scapularis] ####The description of the inputfile of Query Seq:[536 - 1111]	0	7.235	19.2708	4	5	4	1	192	22.3	5.6	High	High	High	High		0.618	0.51	0.481	0.825	0.778	0.943	-0.69	-0.97	-1.06	-0.28	-0.36	-0.08	153.4	94.8	78.2	73.7	0.778	0	9.06	4
FALSE	High	Master Protein	241695312	OrfID:c38355.graph_c0_4 E-value:1.01059e-146 Identity:197/306(64.38) Score:424 NR Annotation:glyoxalase, putative [Ixodes scapularis] ####The description of the inputfile of Query Seq:[307 - 1203]	0	29.493	20.4013	5	14	5	1	299	33.6	7.12	High	High	High	High		0.826	0.835	0.817	1.01	0.989	0.98	-0.28	-0.26	-0.29	0.01	-0.02	-0.03	115	95	96	94	1.228	0	25.95	5
FALSE	High	Master Protein	675385186	OrfID:c38366.graph_c0_40 E-value:0 Identity:483/707(68.32) Score:974 NR Annotation:RNA-binding protein fusilli, partial [Stegodyphus mimosarum] ####The description of the inputfile of Query Seq:[4233 - 2113] (REVERSE SENSE)	0	9.619	6.22348	3	3	3	1	707	78.6	6.04	High	High	High	High		0.906	0.716	0.734	0.791	0.81	1.025	-0.14	-0.48	-0.45	-0.34	-0.3	0.03	119.2	108	85.4	87.5	0.212	0	7.81	3
FALSE	High	Master Protein	242004305	OrfID:c38373.graph_c0_1 E-value:1.18967e-32 Identity:53/92(57.61) Score:119 NR Annotation:glutathione S-transferase, putative [Ixodes scapularis] ####The description of the inputfile of Query Seq:[133 - 441]	0	5.294	15.534	2	2	2	1	103	11.8	6.57	Not Found	Not Found	Not Found	Not Found																		1.512	0	2.29	2
FALSE	High	Master Protein	568215823	OrfID:c38378.graph_c0_3 E-value:0 Identity:361/414(87.20) Score:738 NR Annotation:serine protease inhibitor 7 RmS7 [Rhipicephalus microplus] ####The description of the inputfile of Query Seq:[328 - 1569]	0	29.04	18.3575	7	10	7	1	414	45.5	5.99	High	High	High	High		1.105	1.562	1.68	1.414	1.521	1.075	0.14	0.64	0.75	0.5	0.6	0.1	74.8	82.6	116.9	125.7	0.778	0	24.87	7
FALSE	High	Master Protein	391342912	OrfID:c38391.graph_c0_2 E-value:0 Identity:275/304(90.46) Score:555 NR Annotation:PREDICTED: calbindin-32-like [Metaseiulus occidentalis] ####The description of the inputfile of Query Seq:[233 - 1144]	0	6.622	7.23684	3	4	3	1	304	35	4.81	High	High	High	High		1.58	3.472	1.575	2.197	0.997	0.454	0.66	1.8	0.66	1.14	0	-1.14	52.4	82.9	182.1	82.6	0.389	0	8.27	3
FALSE	High	Master Protein	646704244	OrfID:c38407.graph_c0_10 E-value:9.30477e-104 Identity:140/219(63.93) Score:311 NR Annotation:Proteasome subunit beta type-4 [Zootermopsis nevadensis] ####The description of the inputfile of Query Seq:[820 - 59] (REVERSE SENSE)	0	22.457	20.0787	5	13	5	1	254	28.3	8.22	High	High	High	High		3.51	3.149	3.234	0.897	0.921	1.027	1.81	1.65	1.69	-0.16	-0.12	0.04	36.7	128.9	115.6	118.7	2.831	0	21.05	5
FALSE	High	Master Protein	612408891	OrfID:c38420.graph_c0_3 E-value:1.20991e-107 Identity:151/152(99.34) Score:312 NR Annotation:actin-related protein 2/3 complex subunit 5 [Dermacentor variabilis] ####The description of the inputfile of Query Seq:[152 - 607]	0	27.475	32.2368	3	14	3	1	152	16.6	5.6	High	High	High	High		0.844	0.75	0.664	0.889	0.786	0.885	-0.24	-0.42	-0.59	-0.17	-0.35	-0.18	122.8	103.6	92.1	81.5	2.511	0	43.49	3
FALSE	High	Master Protein	675386435	OrfID:c38421.graph_c0_4 E-value:0 Identity:383/513(74.66) Score:801 NR Annotation:Dihydrolipoyl dehydrogenase, mitochondrial, partial [Stegodyphus mimosarum] ####The description of the inputfile of Query Seq:[78 - 1616]	0	92.556	26.3158	15	58	15	1	513	55	7.65	High	High	High	High		0.697	0.618	0.634	0.886	0.909	1.025	-0.52	-0.69	-0.66	-0.17	-0.14	0.04	135.7	94.6	83.8	85.9	5.404	0	151.55	15
FALSE	High	Master Protein	241653604	OrfID:c38440.graph_c0_4 E-value:7.1039e-127 Identity:173/192(90.10) Score:364 NR Annotation:Ca2+ sensor, putative [Ixodes scapularis] ####The description of the inputfile of Query Seq:[447 - 1028]	0	26.74	30.9278	6	14	6	1	194	22	5.06	High	High	High	High		0.723	0.422	0.304	0.583	0.42	0.721	-0.47	-1.25	-1.72	-0.78	-1.25	-0.47	163.3	118.1	68.9	49.6	2.162	0	24.51	6
FALSE	High	Master Protein	241997596	OrfID:c38444.graph_c0_8 E-value:0 Identity:301/377(79.84) Score:600 NR Annotation:ubiquitin-conjugating enzyme, putative [Ixodes scapularis] ####The description of the inputfile of Query Seq:[480 - 1601]	0	6.331	6.68449	2	2	2	1	374	42.3	5.15	High	High	High	High		0.67	0.723	0.605	1.08	0.904	0.837	-0.58	-0.47	-0.72	0.11	-0.15	-0.26	133.4	89.3	96.5	80.7	0.292	0	4.14	2
FALSE	High	Master Protein	241606447	OrfID:c38453.graph_c0_27 E-value:0 Identity:362/536(67.54) Score:611 NR Annotation:epsin 4/enthoprotin, putative [Ixodes scapularis] ####The description of the inputfile of Query Seq:[3210 - 4775]	0	15.315	7.08812	4	7	4	1	522	56	6.37	High	High	High	High		0.833	0.712	0.761	0.854	0.914	1.069	-0.26	-0.49	-0.39	-0.23	-0.13	0.1	121	100.8	86.1	92.1	1.069	0	10.47	4
FALSE	High	Master Protein	241606449	OrfID:c38453.graph_c0_50 E-value:0 Identity:394/410(96.10) Score:825 NR Annotation:protein phosphatase, putative [Ixodes scapularis] ####The description of the inputfile of Query Seq:[2178 - 841] (REVERSE SENSE)	0.001	3.781	4.93274	2	2	2	1	446	51.4	6.19	High	High	High	High		1.102	0.906	0.957	0.822	0.868	1.056	0.14	-0.14	-0.06	-0.28	-0.2	0.08	100.9	111.2	91.4	96.5	0.222	0	3.55	2
FALSE	High	Master Protein	242001068	OrfID:c38456.graph_c0_2 E-value:1.77366e-108 Identity:156/215(72.56) Score:319 NR Annotation:steroid membrane receptor Hpr6.6/25-Dx, putative [Ixodes scapularis] ####The description of the inputfile of Query Seq:[99 - 725]	0	14.117	18.6603	4	9	4	1	209	23.2	5.03	High	High	High	High		1.006	1.466	1.445	1.458	1.437	0.986	0.01	0.55	0.53	0.54	0.52	-0.02	81.3	81.8	119.3	117.6	1.424	0	18.88	4
FALSE	High	Master Protein	675377295	OrfID:c38462.graph_c0_17 E-value:0 Identity:458/499(91.78) Score:962 NR Annotation:hypothetical protein X975_25869, partial [Stegodyphus mimosarum] ####The description of the inputfile of Query Seq:[2284 - 767] (REVERSE SENSE)	0	15.902	5.5336	2	6	2	1	506	55.5	7.69	Not Found	Not Found	Not Found	Not Found																		0.334	0	18.86	2
FALSE	High	Master Protein	241779329	OrfID:c38463.graph_c0_21 E-value:5.77013e-135 Identity:215/357(60.22) Score:402 NR Annotation:phospholipase A2 precursor, putative [Ixodes scapularis] ####The description of the inputfile of Query Seq:[2272 - 1094] (REVERSE SENSE)	0	23.497	14.5038	6	16	6	1	393	43.6	5.15	High	High	High	High		1.642	1.792	1.519	1.091	0.925	0.848	0.72	0.84	0.6	0.13	-0.11	-0.24	67.2	110.3	120.4	102.1	1.081	0	37.35	6
FALSE	High	Master Protein	325304054	OrfID:c38468.graph_c0_14 E-value:0 Identity:400/419(95.47) Score:825 NR Annotation:TPA: TPA_inf: translation factor [Amblyomma variegatum] ####The description of the inputfile of Query Seq:[2025 - 769] (REVERSE SENSE)	0	30.118	18.3771	8	20	8	1	419	47.8	6.68	High	High	High	High		0.867	0.864	0.766	0.997	0.884	0.886	-0.21	-0.21	-0.38	0	-0.18	-0.17	114.4	99.2	98.8	87.6	1.043	0	35.49	8
FALSE	High	Master Protein	241604606	OrfID:c38470.graph_c0_1 E-value:1.30851e-102 Identity:150/202(74.26) Score:303 NR Annotation:20S proteasome, regulatory subunit beta, putative [Ixodes scapularis] ####The description of the inputfile of Query Seq:[172 - 777]	0	9.692	14.3564	3	5	3	1	202	22.9	6.21	High	High	High	High		0.983	1.018	0.927	1.036	0.943	0.91	-0.02	0.03	-0.11	0.05	-0.08	-0.14	101.8	100.1	103.7	94.4	0.638	0	9.76	3
FALSE	High	Master Protein	675378192	OrfID:c38482.graph_c0_3 E-value:0 Identity:275/416(66.11) Score:609 NR Annotation:Iron/zinc purple acid phosphatase-like protein, partial [Stegodyphus mimosarum] ####The description of the inputfile of Query Seq:[268 - 1581]	0	6.37	6.16438	3	4	3	1	438	50.1	5.73	High	High	High	High		1.089	1.388	2.153	1.275	1.977	1.55	0.12	0.47	1.11	0.35	0.98	0.63	71.1	77.3	98.7	152.9	0.318	0	3.95	3
FALSE	High	Master Protein	121309133	OrfID:c38484.graph_c0_14 E-value:0 Identity:339/341(99.41) Score:707 NR Annotation:Longipain [Haemaphysalis longicornis] ####The description of the inputfile of Query Seq:[1174 - 152] (REVERSE SENSE)	0	9.758	14.0762	4	7	4	1	341	38.2	6.19	High	High	High	High		2.281	2.571	3.801	1.127	1.666	1.478	1.19	1.36	1.93	0.17	0.74	0.56	41.4	94.5	106.5	157.5	0.585	0	11.62	4
FALSE	High	Master Protein	241236734	OrfID:c38486.graph_c0_7 E-value:0 Identity:399/423(94.33) Score:816 NR Annotation:G-3-P dehydrogenase, putative [Ixodes scapularis] ####The description of the inputfile of Query Seq:[574 - 2190]	0	64.626	30.2412	15	35	15	1	539	60.3	6.51	High	High	High	High		1.298	1.206	1.413	0.929	1.088	1.171	0.38	0.27	0.5	-0.11	0.12	0.23	81.3	105.6	98.1	114.9	1.985	0	89.01	15
FALSE	High	Master Protein	340726396	OrfID:c38497.graph_c0_2 E-value:1.47359e-118 Identity:179/245(73.06) Score:347 NR Annotation:PREDICTED: u2 small nuclear ribonucleoprotein B&apos;&apos;-like [Bombus terrestris] ####The description of the inputfile of Query Seq:[68 - 790]	0	6.989	8.29876	2	5	2	1	241	26.7	9.7	High	High	High	High		1.023	1.452	1.516	1.42	1.483	1.044	0.03	0.54	0.6	0.51	0.57	0.06	80.1	82	116.4	121.5	0.874	0	11.18	2
FALSE	High	Master Protein	524899535	OrfID:c38503.graph_c0_29 E-value:0 Identity:486/1173(41.43) Score:842 NR Annotation:PREDICTED: alsin-like isoform X1 [Aplysia californica] ####The description of the inputfile of Query Seq:[224 - 5188]	0	6.692	1.75227	2	2	2	1	1655	181.9	6.62	High	High	High	High		0.924	0.541	0.653	0.586	0.707	1.206	-0.11	-0.89	-0.61	-0.77	-0.5	0.27	128.3	118.5	69.5	83.8	0.05	0	3.78	2
FALSE	High	Master Protein	241687517	OrfID:c38507.graph_c0_3 E-value:2.04712e-154 Identity:318/472(67.37) Score:461 NR Annotation:conserved hypothetical protein [Ixodes scapularis] ####The description of the inputfile of Query Seq:[28 - 1416]	0	67.39	27.6458	12	41	12	1	463	48.2	9.09	High	High	High	High		1.061	0.5	0.61	0.471	0.576	1.222	0.08	-1	-0.71	-1.09	-0.8	0.29	126.1	133.8	63	77	3.771	0	113.44	12
FALSE	High	Master Protein	36938582	OrfID:c38511.graph_c0_11 E-value:0 Identity:477/802(59.48) Score:924 NR Annotation:block of proliferation protein [Ixodes scapularis] ####The description of the inputfile of Query Seq:[140 - 2524]	0	9.658	5.03145	3	3	3	1	795	90	5.8	High	High	High	High		1.002	0.951	1.938	0.948	1.934	2.039	0	-0.07	0.95	-0.08	0.95	1.03	81.8	82	77.7	158.5	0.166	0	6.93	3
FALSE	High	Master Protein	675381706	OrfID:c38515.graph_c0_19 E-value:2.00345e-156 Identity:212/411(51.58) Score:462 NR Annotation:Peptidyl-prolyl cis-trans isomerase FKBP4, partial [Stegodyphus mimosarum] ####The description of the inputfile of Query Seq:[1712 - 255] (REVERSE SENSE)	0	81.334	36.0082	19	39	19	1	486	53.5	5.12	High	High	High	High		0.779	0.754	0.61	0.968	0.783	0.809	-0.36	-0.41	-0.71	-0.05	-0.35	-0.31	127.2	99.2	96	77.7	4.532	0	83.82	19
FALSE	High	Master Protein	241244292	OrfID:c38517.graph_c0_4 E-value:3.26762e-69 Identity:102/107(95.33) Score:211 NR Annotation:small nuclear ribonucleoprotein (snRNP) splicing factor [Ixodes scapularis] ####The description of the inputfile of Query Seq:[435 - 115] (REVERSE SENSE)	0	5.485	8.41121	2	4	2	1	107	11.7	5.57	High	High	High	High		0.741	0.912	0.839	1.232	1.132	0.919	-0.43	-0.13	-0.25	0.3	0.18	-0.12	114.6	84.8	104.5	96.1	0.778	0	8.73	2
FALSE	High	Master Protein	325302798	OrfID:c38520.graph_c0_1 E-value:1.53205e-164 Identity:222/231(96.10) Score:466 NR Annotation:TPA: TPA_exp: 40S ribosomal protein SA [Amblyomma variegatum] ####The description of the inputfile of Query Seq:[79 - 1026]	0	12.808	14.2405	4	5	4	1	316	34.4	5.14	High	High	High	High		1.067	0.987	0.826	0.925	0.774	0.837	0.09	-0.02	-0.28	-0.11	-0.37	-0.26	103.1	110	101.8	85.1	1.276	0	10.41	4
FALSE	High	Master Protein	675382011	OrfID:c38526.graph_c0_6 E-value:0 Identity:409/631(64.82) Score:824 NR Annotation:RUN and FYVE domain-containing protein 2, partial [Stegodyphus mimosarum] ####The description of the inputfile of Query Seq:[12 - 1940]	0	13.632	8.39813	5	5	5	1	643	73.1	5.87	High	High	High	High		1.093	0.835	0.859	0.764	0.786	1.029	0.13	-0.26	-0.22	-0.39	-0.35	0.04	105.6	115.4	88.2	90.7	0.259	0	9.26	5
FALSE	High	Master Protein	241120674	OrfID:c38529.graph_c0_6 E-value:2.47181e-140 Identity:196/269(72.86) Score:404 NR Annotation:cytochrome C oxidase assembly protein, putative [Ixodes scapularis] ####The description of the inputfile of Query Seq:[103 - 903]	0	16.976	15.7303	3	8	3	1	267	30.4	9.03	High	High	High	High		1.769	1.375	1.53	0.777	0.865	1.113	0.82	0.46	0.61	-0.36	-0.21	0.15	70.5	124.7	96.9	107.8	1.154	0	15.95	3
FALSE	High	Master Protein	572269568	OrfID:c38531.graph_c0_7 E-value:0 Identity:281/453(62.03) Score:565 NR Annotation:PREDICTED: protein tumorous imaginal discs, mitochondrial-like isoform X2 [Apis dorsata] ####The description of the inputfile of Query Seq:[106 - 1476]	0	9.729	8.09628	4	4	4	1	457	50.3	9.04	High	High	High	High		0.827	0.689	0.745	0.834	0.901	1.081	-0.27	-0.54	-0.42	-0.26	-0.15	0.11	122.7	101.4	84.5	91.4	0.425	0	8.83	4
FALSE	High	Master Protein	241617520	OrfID:c38557.graph_c0_6 E-value:4.59482e-119 Identity:158/222(71.17) Score:348 NR Annotation:ribosomal protein S7, putative [Ixodes scapularis] ####The description of the inputfile of Query Seq:[777 - 82] (REVERSE SENSE)	0	10.792	11.6379	3	4	3	1	232	26.5	9.6	High	High	High	High		0.679	0.488	0.537	0.719	0.79	1.099	-0.56	-1.03	-0.9	-0.48	-0.34	0.14	147.9	100.5	72.2	79.4	0.719	0	6.78	3
FALSE	High	Master Protein	241177236	OrfID:c38563.graph_c0_15 E-value:0 Identity:282/349(80.80) Score:558 NR Annotation:nucleosome assembly protein NAP-1, putative [Ixodes scapularis] ####The description of the inputfile of Query Seq:[1452 - 286] (REVERSE SENSE)	0	34.609	31.1054	10	18	10	1	389	44	4.64	High	High	High	High		1.29	1.259	0.923	0.976	0.715	0.733	0.37	0.33	-0.12	-0.04	-0.48	-0.45	89.4	115.4	112.6	82.5	3.467	0	43.37	10
FALSE	High	Master Protein	751229589	OrfID:c38577.graph_c0_4 E-value:1.2734e-86 Identity:147/242(60.74) Score:266 NR Annotation:PREDICTED: mediator of RNA polymerase II transcription subunit 4 [Solenopsis invicta] ####The description of the inputfile of Query Seq:[13 - 765]	0.002	3.516	7.96813	2	2	2	1	251	27.7	5.35	High	High	High	High		1.186	0.989	0.903	0.834	0.762	0.913	0.25	-0.02	-0.15	-0.26	-0.39	-0.13	98.1	116.3	97	88.6	0.334	0	0	2
FALSE	High	Master Protein	241611809	OrfID:c38646.graph_c0_7 E-value:0 Identity:657/752(87.37) Score:1417 NR Annotation:peroxinectin, putative [Ixodes scapularis] ####The description of the inputfile of Query Seq:[503 - 2938]	0	64.522	16.2562	15	48	14	1	812	91	6.6	High	High	High	High		0.823	1.74	1.246	2.114	1.513	0.716	-0.28	0.8	0.32	1.08	0.6	-0.48	83.2	68.5	144.7	103.6	1.399	1	116.77	15
FALSE	High	Master Protein	675372749	OrfID:c38653.graph_c0_5 E-value:4.84188e-132 Identity:208/436(47.71) Score:429 NR Annotation:Nesprin-1, partial [Stegodyphus mimosarum] ####The description of the inputfile of Query Seq:[377 - 1684]	0	7.584	6.65138	3	3	3	1	436	49.7	5.9	High	High	High	High		0.861	1.147	0.835	1.332	0.969	0.728	-0.22	0.2	-0.26	0.41	-0.05	-0.46	104.1	89.6	119.4	86.9	0.25	0	6.49	3
FALSE	High	Master Protein	391329846	OrfID:c38678.graph_c0_10 E-value:0 Identity:283/361(78.39) Score:578 NR Annotation:PREDICTED: ADIPOR-like receptor CG5315-like [Metaseiulus occidentalis] ####The description of the inputfile of Query Seq:[1206 - 64] (REVERSE SENSE)	0.001	5.015	7.34908	2	2	2	1	381	42.6	6.19	High	High	High	High		0.585	0.7	0.769	1.196	1.313	1.098	-0.77	-0.51	-0.38	0.26	0.39	0.13	131	76.7	91.7	100.7	0.425	0	1.85	2
FALSE	High	Master Protein	751797549	OrfID:c38694.graph_c0_5 E-value:1.63684e-47 Identity:103/263(39.16) Score:167 NR Annotation:PREDICTED: 39S ribosomal protein L9, mitochondrial [Bactrocera dorsalis] ####The description of the inputfile of Query Seq:[275 - 1123]	0	8.104	10.9541	2	3	2	1	283	32.1	9.41	High	High	High	High		0.61	0.289	0.356	0.473	0.583	1.233	-0.71	-1.79	-1.49	-1.08	-0.78	0.3	177.4	108.3	51.2	63.1	0.501	0	4.98	2
FALSE	High	Master Protein	675386577	OrfID:c38713.graph_c0_4 E-value:0 Identity:308/430(71.63) Score:628 NR Annotation:26S proteasome non-ATPase regulatory subunit 11, partial [Stegodyphus mimosarum] ####The description of the inputfile of Query Seq:[73 - 1359]	0	23.192	11.1888	7	18	7	1	429	48	6.4	High	High	High	High		1.191	1.17	1.287	0.982	1.08	1.099	0.25	0.23	0.36	-0.03	0.11	0.14	86	102.5	100.7	110.7	0.887	0	36.63	7
FALSE	High	Master Protein	241862486	OrfID:c38715.graph_c0_4 E-value:7.57903e-79 Identity:118/218(54.13) Score:245 NR Annotation:glutathione S-transferase, putative [Ixodes scapularis] ####The description of the inputfile of Query Seq:[202 - 882]	0	15.178	15.4185	3	8	3	1	227	25.3	7.72	High	High	High	High		0.68	0.941	0.838	1.385	1.232	0.89	-0.56	-0.09	-0.26	0.47	0.3	-0.17	115.7	78.6	108.9	96.9	1.61	0	18.31	3
FALSE	High	Master Protein	241743812	OrfID:c38721.graph_c0_20 E-value:7.09407e-161 Identity:216/286(75.52) Score:461 NR Annotation:adenosine kinase, putative [Ixodes scapularis] ####The description of the inputfile of Query Seq:[1744 - 830] (REVERSE SENSE)	0	23.363	23.2787	7	16	7	1	305	33.5	6.62	High	High	High	High		0.685	0.552	0.384	0.806	0.561	0.696	-0.55	-0.86	-1.38	-0.31	-0.83	-0.52	152.6	104.5	84.2	58.6	1.683	0	20.62	7
FALSE	High	Master Protein	241556278	OrfID:c38731.graph_c0_4 E-value:1.69796e-146 Identity:189/229(82.53) Score:420 NR Annotation:glyoxylase, putative [Ixodes scapularis] ####The description of the inputfile of Query Seq:[68 - 943]	0	29.268	26.0274	8	14	8	1	292	32.7	8.48	High	High	High	High		0.981	0.935	0.901	0.953	0.919	0.964	-0.03	-0.1	-0.15	-0.07	-0.12	-0.05	104.8	102.8	98	94.5	1.955	0	33.65	8
FALSE	High	Master Protein	391339548	OrfID:c38746.graph_c0_22 E-value:0 Identity:748/844(88.63) Score:1575 NR Annotation:PREDICTED: elongation factor 2-like [Metaseiulus occidentalis] ####The description of the inputfile of Query Seq:[3285 - 754] (REVERSE SENSE)	0	156.56	24.4076	22	121	21	1	844	94.5	6.71	High	High	High	High		0.918	1.044	0.782	1.137	0.852	0.749	-0.12	0.06	-0.35	0.18	-0.23	-0.42	106.8	98.1	111.5	83.6	5.256	1	262.95	22
FALSE	High	Master Protein	241710574	OrfID:c38758.graph_c0_7 E-value:0 Identity:507/541(93.72) Score:1048 NR Annotation:chaperonin subunit, putative [Ixodes scapularis] ####The description of the inputfile of Query Seq:[131 - 1753]	0	141.052	53.2348	30	79	30	1	541	59	5.72	High	High	High	High		0.979	0.913	0.965	0.932	0.986	1.057	-0.03	-0.13	-0.05	-0.1	-0.02	0.08	103.7	101.6	94.6	100.1	11.743	0	191.13	30
FALSE	High	Master Protein	241567414	OrfID:c38761.graph_c0_37 E-value:0 Identity:624/1073(58.15) Score:1177 NR Annotation:karyopherin (importin) beta, putative [Ixodes scapularis] ####The description of the inputfile of Query Seq:[3346 - 77] (REVERSE SENSE)	0	38.606	9.26606	8	14	8	1	1090	120.1	4.94	High	High	High	High		1.053	1.031	0.825	0.978	0.783	0.801	0.08	0.04	-0.28	-0.03	-0.35	-0.32	102.3	107.8	105.4	84.4	0.548	0	28.9	8
FALSE	High	Master Protein	675385382	OrfID:c38765.graph_c0_13 E-value:6.91956e-150 Identity:196/299(65.55) Score:433 NR Annotation:C-1-tetrahydrofolate synthase, cytoplasmic, partial [Stegodyphus mimosarum] ####The description of the inputfile of Query Seq:[1030 - 116] (REVERSE SENSE)	0	54.795	26.2295	9	19	9	1	305	32.9	7.96	High	High	High	High		0.825	2.543	1.051	3.082	1.274	0.413	-0.28	1.35	0.07	1.62	0.35	-1.27	73.8	60.9	187.7	77.6	3.833	0	55.9	9
FALSE	High	Master Protein	242002440	OrfID:c38769.graph_c0_2 E-value:1.51464e-145 Identity:208/225(92.44) Score:428 NR Annotation:DEAD box ATP-dependent RNA helicase, putative [Ixodes scapularis] ####The description of the inputfile of Query Seq:[4 - 948]	0	44.354	31.746	8	22	8	1	315	33.9	9.31	High	High	High	High		1.07	1.142	1.247	1.067	1.165	1.093	0.1	0.19	0.32	0.09	0.22	0.13	89.7	96	102.4	111.9	3.329	0	43.9	8
FALSE	High	Master Protein	242002440	OrfID:c38769.graph_c1_4 E-value:6.61422e-93 Identity:139/157(88.54) Score:286 NR Annotation:DEAD box ATP-dependent RNA helicase, putative [Ixodes scapularis] ####The description of the inputfile of Query Seq:[277 - 747]	0	5.271	11.465	2	4	2	1	157	17.6	8.98	High	High	High	High		0.95	0.95	0.918	1	0.967	0.967	-0.07	-0.07	-0.12	0	-0.05	-0.05	104.8	99.5	99.5	96.2	0.425	0	4.27	2
FALSE	High	Master Protein	241251047	OrfID:c38811.graph_c0_3 E-value:8.10637e-141 Identity:207/279(74.19) Score:435 NR Annotation:dihydrodipicolinate synthase, putative [Ixodes scapularis] ####The description of the inputfile of Query Seq:[236 - 1228]	0	24.341	17.8248	7	11	7	1	331	35.5	8.72	High	High	High	High		0.656	1.146	0.591	1.748	0.9	0.515	-0.61	0.2	-0.76	0.81	-0.15	-0.96	117.9	77.3	135.2	69.6	1.154	0	19.4	7
FALSE	High	Master Protein	665811945	OrfID:c38816.graph_c0_3 E-value:3.95345e-157 Identity:231/371(62.26) Score:461 NR Annotation:PREDICTED: coatomer subunit delta [Microplitis demolitor] ####The description of the inputfile of Query Seq:[328 - 1437]	0	49.937	35.1351	12	23	12	1	370	40.6	8.46	High	High	High	High		0.78	0.603	0.545	0.773	0.699	0.904	-0.36	-0.73	-0.88	-0.37	-0.52	-0.15	136.6	106.6	82.4	74.5	2.594	0	52.86	12
FALSE	High	Master Protein	72004294	OrfID:c38816.graph_c1_4 E-value:1.66041e-49 Identity:79/143(55.24) Score:173 NR Annotation:PREDICTED: coatomer subunit delta-like isoform 1 [Strongylocentrotus purpuratus] ####The description of the inputfile of Query Seq:[646 - 218] (REVERSE SENSE)	0	16.678	20.979	3	6	3	1	143	15.8	4.61	Not Found	Not Found	Not Found	Not Found																		5.31	0	15.81	3
FALSE	High	Master Protein	675371300	OrfID:c38828.graph_c0_14 E-value:0 Identity:983/1218(80.71) Score:2100 NR Annotation:Splicing factor 3B subunit 3, partial [Stegodyphus mimosarum] ####The description of the inputfile of Query Seq:[121 - 3765]	0	32.52	7.57202	7	14	7	1	1215	134.1	5.33	High	High	High	High		1.684	1.492	1.707	0.886	1.014	1.145	0.75	0.58	0.77	-0.17	0.02	0.19	68	114.5	101.4	116.1	0.34	0	31.5	7
FALSE	High	Master Protein	241628882	OrfID:c38833.graph_c1_4 E-value:5.32769e-39 Identity:69/93(74.19) Score:139 NR Annotation:WD-repeat protein, putative [Ixodes scapularis] ####The description of the inputfile of Query Seq:[197 - 487]	0	8.4	23.7113	2	2	2	1	97	10.8	4.91	High	High	High	High		1.066	0.753	0.757	0.706	0.71	1.006	0.09	-0.41	-0.4	-0.5	-0.49	0.01	111.9	119.2	84.2	84.7	0.778	0	6.51	2
FALSE	High	Master Protein	241836192	OrfID:c38843.graph_c0_27 E-value:0 Identity:757/813(93.11) Score:1600 NR Annotation:pre-mRNA splicing factor Syf1, putative [Ixodes scapularis] ####The description of the inputfile of Query Seq:[2485 - 2] (REVERSE SENSE)	0	9.556	4.22705	3	3	3	1	828	97.4	5.74	High	High	High	High		1.207	0.997	1.062	0.826	0.88	1.065	0.27	0	0.09	-0.28	-0.18	0.09	93.8	113.2	93.5	99.6	0.126	0	4.72	3
FALSE	High	Master Protein	326579956	OrfID:c38856.graph_c0_2 E-value:6.94971e-38 Identity:121/275(44.00) Score:144 NR Annotation:TRE31 [Ixodes scapularis] ####The description of the inputfile of Query Seq:[259 - 1164]	0	11.033	6.95364	2	3	2	1	302	33.1	9.35	High	High	High	High		0.784	1.093	0.479	1.394	0.612	0.439	-0.35	0.13	-1.06	0.48	-0.71	-1.19	119.2	93.4	130.2	57.1	0.54	0	7.51	2
FALSE	High	Master Protein	242004309	OrfID:c38877.graph_c0_8 E-value:1.75742e-88 Identity:125/216(57.87) Score:270 NR Annotation:glutathione S-transferase, putative [Ixodes scapularis] ####The description of the inputfile of Query Seq:[695 - 48] (REVERSE SENSE)	0	14.016	15.2778	3	8	3	1	216	24.6	7.02	High	High	High	High		0.884	0.993	0.616	1.123	0.697	0.621	-0.18	-0.01	-0.7	0.17	-0.52	-0.69	114.5	101.3	113.7	70.6	1.276	0	15.72	3
FALSE	High	Master Protein	156538350	OrfID:c38879.graph_c0_5 E-value:0 Identity:513/613(83.69) Score:1092 NR Annotation:PREDICTED: V-type proton ATPase catalytic subunit A [Nasonia vitripennis] ####The description of the inputfile of Query Seq:[69 - 1907]	0	58.947	16.9657	10	28	10	1	613	68.2	6	High	High	High	High		0.983	0.989	1.42	1.005	1.444	1.436	-0.02	-0.02	0.51	0.01	0.53	0.52	91.1	89.6	90	129.3	1.485	0	64.19	10
FALSE	High	Master Protein	241594856	OrfID:c38881.graph_c0_1 E-value:4.26824e-174 Identity:258/302(85.43) Score:495 NR Annotation:conserved hypothetical protein [Ixodes scapularis] ####The description of the inputfile of Query Seq:[94 - 1134]	0	49.864	25.6484	11	20	11	1	347	38.4	8.31	High	High	High	High		0.763	0.567	0.591	0.742	0.774	1.042	-0.39	-0.82	-0.76	-0.43	-0.37	0.06	137	104.5	77.6	80.9	3.806	0	43.88	11
FALSE	High	Master Protein	675382532	OrfID:c38899.graph_c0_8 E-value:7.76592e-133 Identity:207/338(61.24) Score:393 NR Annotation:Golgi reassembly-stacking protein 2, partial [Stegodyphus mimosarum] ####The description of the inputfile of Query Seq:[109 - 1179]	0	12.987	6.16246	3	10	3	1	357	37.2	5.02	High	High	High	High		0.547	0.445	0.379	0.812	0.692	0.851	-0.87	-1.17	-1.4	-0.3	-0.53	-0.23	168.7	92.4	75	63.9	1.154	0	18.12	3
FALSE	High	Master Protein	241246698	OrfID:c38900.graph_c0_26 E-value:9.64686e-31 Identity:73/115(63.48) Score:119 NR Annotation:hypothetical protein IscW_ISCW004428 [Ixodes scapularis] ####The description of the inputfile of Query Seq:[2660 - 1782] (REVERSE SENSE)	0	7.976	10.5802	3	3	3	1	293	31.1	5.02	High	High	High	High		0.854	0.521	0.402	0.61	0.47	0.771	-0.23	-0.94	-1.32	-0.71	-1.09	-0.38	144.1	123	75.1	57.9	0.54	0	7.65	3
FALSE	High	Master Protein	241840988	OrfID:c38916.graph_c0_2 E-value:2.3121e-102 Identity:190/304(62.50) Score:334 NR Annotation:PERQ amino acid-rich with GYF domain-containing protein, putative [Ixodes scapularis] ####The description of the inputfile of Query Seq:[50 - 1240]	0	21.706	21.4106	6	9	6	1	397	43	9.36	High	High	High	High		0.775	0.882	0.578	1.138	0.746	0.655	-0.37	-0.18	-0.79	0.19	-0.42	-0.61	123.7	95.8	109	71.5	0.823	0	18.78	6
FALSE	High	Master Protein	241729757	OrfID:c38921.graph_c0_13 E-value:1.0707e-149 Identity:237/331(71.60) Score:434 NR Annotation:C-AMP-responsive-element binding protein omega, putative [Ixodes scapularis] ####The description of the inputfile of Query Seq:[1847 - 714] (REVERSE SENSE)	0	14.867	15.873	5	9	5	1	378	39.5	7.88	High	High	High	High		0.789	0.76	0.721	0.963	0.914	0.949	-0.34	-0.4	-0.47	-0.05	-0.13	-0.08	122.4	96.5	93	88.2	1.424	0	20.09	5
FALSE	High	Master Protein	443690533	OrfID:c38925.graph_c0_4 E-value:1.4152e-99 Identity:145/257(56.42) Score:301 NR Annotation:hypothetical protein CAPTEDRAFT_182467 [Capitella teleta] ####The description of the inputfile of Query Seq:[63 - 908]	0.001	4.159	6.02837	2	3	2	1	282	30.8	5.92	High	High	High	High		0.84	0.694	0.667	0.827	0.794	0.961	-0.25	-0.53	-0.58	-0.27	-0.33	-0.06	124.9	104.9	86.7	83.4	0.274	0	6.75	2
FALSE	High	Master Protein	391332289	OrfID:c38929.graph_c0_20 E-value:0 Identity:296/318(93.08) Score:613 NR Annotation:PREDICTED: ribose-phosphate pyrophosphokinase 2-like [Metaseiulus occidentalis] ####The description of the inputfile of Query Seq:[1787 - 531] (REVERSE SENSE)	0	17.667	5.72792	4	7	4	1	419	45.6	7.02	High	High	High	High		0.485	0.762	0.451	1.57	0.93	0.592	-1.04	-0.39	-1.15	0.65	-0.11	-0.76	148.3	71.9	112.9	66.9	0.557	0	18.1	4
FALSE	High	Master Protein	241997696	OrfID:c38934.graph_c0_16 E-value:3.20998e-102 Identity:146/168(86.90) Score:300 NR Annotation:calmodulin, putative [Ixodes scapularis] ####The description of the inputfile of Query Seq:[947 - 441] (REVERSE SENSE)	0	13.657	28.9941	4	6	4	1	169	19.2	4.83	High	High	High	High		0.965	1.416	1.427	1.467	1.478	1.008	-0.05	0.5	0.51	0.55	0.56	0.01	83.2	80.3	117.8	118.7	1.512	0	12.73	4
FALSE	High	Master Protein	675379031	OrfID:c38946.graph_c0_10 E-value:0 Identity:494/603(81.92) Score:981 NR Annotation:ATP-binding cassette sub-family F member 1, partial [Stegodyphus mimosarum] ####The description of the inputfile of Query Seq:[171 - 2258]	0	26.336	10.4885	7	10	7	1	696	77.9	6.83	High	High	High	High		0.842	0.633	0.587	0.751	0.697	0.928	-0.25	-0.66	-0.77	-0.41	-0.52	-0.11	130.6	110	82.6	76.7	0.624	0	23.95	7
FALSE	High	Master Protein	675367244	OrfID:c38947.graph_c0_15 E-value:1.08487e-69 Identity:140/259(54.05) Score:232 NR Annotation:Nuclease-sensitive element-binding protein 1, partial [Stegodyphus mimosarum] ####The description of the inputfile of Query Seq:[2973 - 1843] (REVERSE SENSE)	0	34.944	21.2202	5	17	5	1	377	41	10.13	Not Found	Not Found	Not Found	High				100		100	100			6.64		6.64	6.64				400	1.462	0	39.66	5
FALSE	High	Master Protein	241848452	OrfID:c38952.graph_c0_3 E-value:0 Identity:510/726(70.25) Score:1050 NR Annotation:huntingtin interacting protein, putative [Ixodes scapularis] ####The description of the inputfile of Query Seq:[134 - 2203]	0	40.808	16.3768	10	17	10	1	690	77.5	5.77	High	High	High	High		1.217	1.147	1.293	0.943	1.063	1.127	0.28	0.2	0.37	-0.08	0.09	0.17	85.9	104.5	98.6	111	1.246	0	34.98	10
FALSE	High	Master Protein	241176351	OrfID:c38979.graph_c0_6 E-value:4.62231e-135 Identity:183/192(95.31) Score:385 NR Annotation:vesicle coat complex COPII, GTPase subunit SAR1, putative [Ixodes scapularis] ####The description of the inputfile of Query Seq:[219 - 794]	0	30.958	35.9375	6	13	6	1	192	21.8	6.79	High	High	High	High		0.718	0.547	0.499	0.762	0.695	0.912	-0.48	-0.87	-1	-0.39	-0.53	-0.13	144.7	103.9	79.2	72.2	3.642	0	26.42	6
FALSE	High	Master Protein	241621633	OrfID:c38980.graph_c0_27 E-value:0 Identity:369/385(95.84) Score:784 NR Annotation:Jun-N-terminal kinase, putative [Ixodes scapularis] ####The description of the inputfile of Query Seq:[2910 - 1741] (REVERSE SENSE)	0	6.685	9.74359	3	4	3	1	390	44.7	7.42	High	High	High	High		0.961	0.824	0.831	0.857	0.864	1.008	-0.06	-0.28	-0.27	-0.22	-0.21	0.01	110.6	106.3	91.1	91.9	0.334	0	2.58	3
FALSE	High	Master Protein	391340684	OrfID:c38987.graph_c0_27 E-value:0 Identity:295/471(62.63) Score:644 NR Annotation:PREDICTED: alanine--glyoxylate aminotransferase 2, mitochondrial-like [Metaseiulus occidentalis] ####The description of the inputfile of Query Seq:[2712 - 1219] (REVERSE SENSE)	0	21.819	9.83936	4	6	4	1	498	54.2	8.16	High	High	High	High		0.836	1.291	0.699	1.544	0.836	0.541	-0.26	0.37	-0.52	0.63	-0.26	-0.89	104.6	87.4	135	73	0.562	0	15.79	4
FALSE	High	Master Protein	315142889	OrfID:c38990.graph_c0_3 E-value:0 Identity:254/273(93.04) Score:533 NR Annotation:mitochondrial volatge dependent anion-selective channel, partial [Rhipicephalus microplus] ####The description of the inputfile of Query Seq:[233 - 1078]	0	32.641	24.8227	6	20	6	1	282	30.4	8.79	High	High	High	High		1.1	0.699	0.568	0.635	0.516	0.812	0.14	-0.52	-0.82	-0.65	-0.95	-0.3	118.8	130.7	83	67.5	2.415	0	48.78	6
FALSE	High	Master Protein	241616578	OrfID:c39019.graph_c0_24 E-value:0 Identity:583/750(77.73) Score:1229 NR Annotation:conserved oligomeric golgi complex subunit, putative [Ixodes scapularis] ####The description of the inputfile of Query Seq:[2303 - 60] (REVERSE SENSE)	0	10.807	5.48128	3	4	3	1	748	83.9	5.25	High	High	High	High		0.633	0.58	0.544	0.916	0.86	0.939	-0.66	-0.79	-0.88	-0.13	-0.22	-0.09	145.1	91.8	84.1	79	0.245	0	2.09	3
FALSE	High	Master Protein	34539115	OrfID:c39020.graph_c0_15 E-value:1.55229e-163 Identity:221/223(99.10) Score:459 NR Annotation:glutathione S-transferase [Haemaphysalis longicornis] ####The description of the inputfile of Query Seq:[747 - 79] (REVERSE SENSE)	0	26.609	21.0762	6	15	6	1	223	25.7	7.83	High	High	High	High		1.007	1.308	1.119	1.299	1.111	0.855	0.01	0.39	0.16	0.38	0.15	-0.23	90.2	90.8	118	100.9	1.929	0	34.74	6
FALSE	High	Master Protein	91088885	OrfID:c39026.graph_c0_6 E-value:0 Identity:410/435(94.25) Score:843 NR Annotation:PREDICTED: 26S protease regulatory subunit 7 [Tribolium castaneum] ####The description of the inputfile of Query Seq:[186 - 1490]	0	78.972	40.2299	16	56	16	1	435	48.8	6.04	High	High	High	High		1.249	1.133	1.325	0.907	1.061	1.169	0.32	0.18	0.41	-0.14	0.09	0.23	85	106.1	96.3	112.6	4.843	0	133.57	16
FALSE	High	Master Protein	325303586	OrfID:c39040.graph_c0_20 E-value:2.07852e-55 Identity:81/99(81.82) Score:179 NR Annotation:TPA: TPA_exp: hypothetical secreted protein 108 [Amblyomma variegatum] ####The description of the inputfile of Query Seq:[2254 - 1820] (REVERSE SENSE)	0	9.046	19.3103	2	4	2	1	145	15.2	5.5	High	High	High	High		1.228	0.657	0.699	0.535	0.569	1.064	0.3	-0.61	-0.52	-0.9	-0.81	0.09	111.6	137	73.4	78	2.162	0	10.45	2
FALSE	High	Master Protein	241567452	OrfID:c39063.graph_c0_6 E-value:0 Identity:310/407(76.17) Score:660 NR Annotation:histone acetyltransferase type B catalytic subunit, putative [Ixodes scapularis] ####The description of the inputfile of Query Seq:[64 - 1299]	0	11.24	8.73786	4	4	4	1	412	47.7	6.57	High	High	High	High		0.922	0.809	1.048	0.877	1.137	1.296	-0.12	-0.31	0.07	-0.19	0.18	0.37	105.8	97.6	85.6	111	0.425	0	6.91	4
FALSE	High	Master Protein	675389376	OrfID:c39078.graph_c0_5 E-value:6.01781e-89 Identity:145/290(50.00) Score:283 NR Annotation:Rab effector Noc2, partial [Stegodyphus mimosarum] ####The description of the inputfile of Query Seq:[374 - 1570]	0	7.94	11.0276	3	5	3	1	399	44.1	8.16	High	High	High	High		0.811	0.689	0.761	0.85	0.938	1.104	-0.3	-0.54	-0.39	-0.23	-0.09	0.14	122.6	99.5	84.5	93.3	0.28	0	4.78	3
FALSE	High	Master Protein	498972975	OrfID:c39079.graph_c0_5 E-value:0 Identity:259/450(57.56) Score:557 NR Annotation:PREDICTED: bleomycin hydrolase-like isoform X3 [Ceratitis capitata] ####The description of the inputfile of Query Seq:[527 - 1882]	0	38.4	20.7965	9	15	9	1	452	51.7	6.14	High	High	High	High		0.953	0.809	0.784	0.849	0.824	0.97	-0.07	-0.31	-0.35	-0.24	-0.28	-0.04	112.8	107.5	91.2	88.5	1.555	0	37.43	9
FALSE	High	Master Protein	241638382	OrfID:c39094.graph_c0_5 E-value:7.27089e-135 Identity:182/282(64.54) Score:392 NR Annotation:conserved hypothetical protein [Ixodes scapularis] ####The description of the inputfile of Query Seq:[214 - 1062]	0	8.507	9.54064	3	5	3	1	283	32.5	6.81	High	High	High	High		0.968	0.926	0.88	0.957	0.909	0.95	-0.05	-0.11	-0.18	-0.06	-0.14	-0.07	106	102.6	98.2	93.3	0.438	0	11.5	3
FALSE	High	Master Protein	241779560	OrfID:c39107.graph_c0_11 E-value:0 Identity:319/402(79.35) Score:638 NR Annotation:glycine C-acetyltransferase/2-amino-3-ketobutyrate-CoA ligase, putative [Ixodes scapularis] ####The description of the inputfile of Query Seq:[1320 - 88] (REVERSE SENSE)	0	48.707	30.6569	12	33	12	1	411	44.6	7.2	High	High	High	High		0.909	0.727	0.814	0.8	0.896	1.12	-0.14	-0.46	-0.3	-0.32	-0.16	0.16	116	105.4	84.3	94.4	3.489	0	75.47	12
FALSE	High	Master Protein	241999128	OrfID:c39119.graph_c0_2 E-value:2.13653e-105 Identity:146/228(64.04) Score:313 NR Annotation:glutathione S-transferase, putative [Ixodes scapularis] ####The description of the inputfile of Query Seq:[174 - 863]	0	22.115	20	5	12	5	1	230	26.3	7.28	High	High	High	High		0.973	1.317	1.906	1.354	1.96	1.448	-0.04	0.4	0.93	0.44	0.97	0.53	77	74.9	101.4	146.8	1.081	0	22.67	5
FALSE	High	Master Protein	325304058	OrfID:c39123.graph_c1_7 E-value:1.73181e-12 Identity:35/119(29.41) Score:67 NR Annotation:TPA: TPA_inf: hypothetical secreted protein 790 [Amblyomma variegatum] ####The description of the inputfile of Query Seq:[454 - 2] (REVERSE SENSE)	0	22.656	25.1656	4	11	4	1	151	16.4	5.24	High	High	High	High		1.1	2.967	2.156	2.697	1.96	0.727	0.14	1.57	1.11	1.43	0.97	-0.46	55.4	60.9	164.3	119.4	4.995	0	24.65	4
FALSE	High	Master Protein	32330667	OrfID:c39126.graph_c0_9 E-value:0 Identity:376/376(100.00) Score:787 NR Annotation:actin [Rhipicephalus microplus] ####The description of the inputfile of Query Seq:[1504 - 377] (REVERSE SENSE)	0	117.342	20.4787	12	315	12	1	376	41.8	5.48	High	High	High	High		0.961	0.985	0.944	1.024	0.982	0.959	-0.06	-0.02	-0.08	0.03	-0.03	-0.06	102.8	98.9	101.3	97.1	26.213	0	468.87	12
FALSE	High	Master Protein	571554783	OrfID:c39129.graph_c0_2 E-value:1.39295e-172 Identity:234/245(95.51) Score:484 NR Annotation:PREDICTED: 14-3-3 protein zeta-like isoform X1 [Apis mellifera] ####The description of the inputfile of Query Seq:[242 - 976]	0	64.307	28.5714	11	63	9	1	245	28.1	4.89	High	High	High	High		0.774	0.673	0.611	0.87	0.789	0.907	-0.37	-0.57	-0.71	-0.2	-0.34	-0.14	130.8	101.2	88.1	79.9	10.288	0	157.79	11
FALSE	High	Master Protein	241705672	OrfID:c39136.graph_c0_6 E-value:3.49111e-117 Identity:176/397(44.33) Score:358 NR Annotation:CRISP3: cysteine-rich secretory protein, putative [Ixodes scapularis] ####The description of the inputfile of Query Seq:[112 - 1410]	0	12.505	9.00693	4	6	4	1	433	47.6	7.61	High	High	High	High		1.16	1.422	1.665	1.226	1.436	1.171	0.21	0.51	0.74	0.29	0.52	0.23	76.2	88.4	108.4	126.9	0.374	0	7.38	4
FALSE	High	Master Protein	391334783	OrfID:c39146.graph_c0_3 E-value:9.29125e-40 Identity:69/140(49.29) Score:142 NR Annotation:PREDICTED: 39S ribosomal protein L18, mitochondrial-like [Metaseiulus occidentalis] ####The description of the inputfile of Query Seq:[46 - 630]	0	7.308	9.74359	2	5	2	1	195	21.1	9.06	High	High	High	High		0.818	0.568	0.451	0.695	0.552	0.793	-0.29	-0.81	-1.15	-0.52	-0.86	-0.33	141	115.3	80.1	63.6	0.638	0	3.12	2
FALSE	High	Master Protein	241082075	OrfID:c39147.graph_c0_32 E-value:2.28386e-117 Identity:251/454(55.29) Score:361 NR Annotation:hypothetical protein IscW_ISCW015671 [Ixodes scapularis] ####The description of the inputfile of Query Seq:[3540 - 2131] (REVERSE SENSE)	0	8.882	8.08511	3	6	3	1	470	50.7	8.44	High	High	High	High		1.478	0.94	0.943	0.636	0.638	1.003	0.56	-0.09	-0.09	-0.65	-0.65	0	91.7	135.6	86.2	86.5	0.425	0	10.95	3
FALSE	High	Master Protein	242001844	OrfID:c39155.graph_c0_6 E-value:0 Identity:335/371(90.30) Score:686 NR Annotation:mitogen-activated protein kinase kinase MKK4, putative [Ixodes scapularis] ####The description of the inputfile of Query Seq:[87 - 1265]	0	17.726	11.4504	5	9	5	1	393	43.6	6.47	High	High	High	High		1.14	0.966	1.004	0.848	0.88	1.039	0.19	-0.05	0.01	-0.24	-0.18	0.05	97.3	111	94	97.7	0.874	0	17.04	5
FALSE	High	Master Protein	242002664	OrfID:c39157.graph_c0_17 E-value:3.61369e-123 Identity:215/322(66.77) Score:373 NR Annotation:RNA polymerase II protein ral transcription factor BTF3, putative [Ixodes scapularis] ####The description of the inputfile of Query Seq:[2086 - 521] (REVERSE SENSE)	0	36.994	18.7739	8	13	8	1	522	55.7	4.51	High	High	High	High		1.148	1.321	0.987	1.151	0.86	0.747	0.2	0.4	-0.02	0.2	-0.22	-0.42	89.8	103	118.6	88.6	0.896	0	29.05	8
FALSE	High	Master Protein	325302904	OrfID:c39161.graph_c0_6 E-value:1.79154e-177 Identity:240/259(92.66) Score:501 NR Annotation:TPA: TPA_inf: vesicle coat complex COPII subunit SEC13 [Amblyomma variegatum] ####The description of the inputfile of Query Seq:[349 - 1305]	0	40.95	33.2288	11	23	11	1	319	35.3	5.5	High	High	High	High		1.09	0.76	0.72	0.697	0.661	0.948	0.12	-0.4	-0.47	-0.52	-0.6	-0.08	112.1	122.1	85.1	80.7	4.817	0	49.64	11
FALSE	High	Master Protein	189235646	OrfID:c39166.graph_c0_10 E-value:0 Identity:625/896(69.75) Score:1327 NR Annotation:PREDICTED: peripheral plasma membrane protein CASK isoform X4 [Tribolium castaneum] ####The description of the inputfile of Query Seq:[222 - 2885]	0	7.607	3.49099	2	4	2	1	888	100.2	5.69	High	High	High	High		1.176	1.299	1.269	1.104	1.078	0.977	0.23	0.38	0.34	0.14	0.11	-0.03	84.3	99.2	109.5	107	0.089	0	6.13	2
FALSE	High	Master Protein	391336439	OrfID:c39173.graph_c0_14 E-value:0 Identity:268/394(68.02) Score:558 NR Annotation:PREDICTED: probable medium-chain specific acyl-CoA dehydrogenase, mitochondrial-like [Metaseiulus occidentalis] ####The description of the inputfile of Query Seq:[1357 - 86] (REVERSE SENSE)	0	21.787	12.0283	5	13	5	1	424	46.7	8.48	High	High	High	High		0.852	0.765	0.882	0.898	1.035	1.153	-0.23	-0.39	-0.18	-0.15	0.05	0.2	114.3	97.4	87.5	100.8	0.859	0	28.16	5
FALSE	High	Master Protein	240989783	OrfID:c39188.graph_c0_9 E-value:0 Identity:543/612(88.73) Score:1157 NR Annotation:adenylsulfate kinase, putative [Ixodes scapularis] ####The description of the inputfile of Query Seq:[290 - 2125]	0	24.75	12.9085	8	20	8	1	612	68.7	7.68	High	High	High	High		0.639	0.804	0.866	1.258	1.354	1.077	-0.65	-0.32	-0.21	0.33	0.44	0.11	120.9	77.3	97.2	104.7	0.896	0	30.55	8
FALSE	High	Master Protein	240973091	OrfID:c39190.graph_c0_7 E-value:2.35619e-118 Identity:163/190(85.79) Score:343 NR Annotation:prefoldin, putative [Ixodes scapularis] ####The description of the inputfile of Query Seq:[838 - 254] (REVERSE SENSE)	0	15.272	30.2564	6	9	6	1	195	22.4	5.72	High	High	High	High		1.017	0.754	0.615	0.741	0.605	0.816	0.02	-0.41	-0.7	-0.43	-0.73	-0.29	118.1	120.2	89.1	72.7	1.254	0	16.08	6
FALSE	High	Master Protein	507849053	OrfID:c39204.graph_c0_2 E-value:1.49917e-47 Identity:92/208(44.23) Score:162 NR Annotation:small heat shock protein I [Rhipicephalus annulatus] ####The description of the inputfile of Query Seq:[248 - 883]	0.001	3.977	9.90566	2	2	2	1	212	23.7	5.48	High	High	High	High		0.977	1.809	0.994	1.851	1.017	0.549	-0.03	0.86	-0.01	0.89	0.02	-0.86	83.7	81.8	151.4	83.2	0.468	0	4.53	2
FALSE	High	Master Protein	325304058	OrfID:c39222.graph_c0_5 E-value:4.16883e-30 Identity:68/186(36.56) Score:117 NR Annotation:TPA: TPA_inf: hypothetical secreted protein 790 [Amblyomma variegatum] ####The description of the inputfile of Query Seq:[712 - 101] (REVERSE SENSE)	0	15.949	23.0392	3	8	3	1	204	21.9	5.68	High	High	High	High		0.883	3.172	3.452	3.594	3.911	1.088	-0.18	1.67	1.79	1.85	1.97	0.12	47	41.5	149.2	162.3	1.424	0	12.03	3
FALSE	High	Master Protein	675376609	OrfID:c39245.graph_c0_9 E-value:0 Identity:411/693(59.31) Score:741 NR Annotation:LETM1 and EF-hand domain-containing protein 1, mitochondrial, partial [Stegodyphus mimosarum] ####The description of the inputfile of Query Seq:[384 - 2558]	0	34.338	17.931	10	16	10	1	725	82.2	6.52	High	High	High	High		0.998	0.659	0.694	0.661	0.696	1.053	0	-0.6	-0.53	-0.6	-0.52	0.08	119.4	119.1	78.7	82.9	0.758	0	26.44	10
FALSE	High	Master Protein	291224588	OrfID:c39250.graph_c0_15 E-value:1.02574e-52 Identity:115/289(39.79) Score:182 NR Annotation:PREDICTED: proteasome inhibitor PI31 subunit-like [Saccoglossus kowalevskii] ####The description of the inputfile of Query Seq:[1266 - 2132]	0	33.47	25.6055	5	20	5	1	289	31.5	6.09	High	High	High	High		0.984	0.818	0.74	0.832	0.752	0.904	-0.02	-0.29	-0.44	-0.27	-0.41	-0.15	112.9	111.1	92.4	83.5	1.818	0	44.4	5
FALSE	High	Master Protein	391328780	OrfID:c39251.graph_c0_55 E-value:0 Identity:376/442(85.07) Score:754 NR Annotation:PREDICTED: flotillin-1-like [Metaseiulus occidentalis] ####The description of the inputfile of Query Seq:[5719 - 4388] (REVERSE SENSE)	0	40.126	20.045	11	16	11	1	444	49.2	6.27	High	High	High	High		1.168	1.277	1.842	1.094	1.577	1.442	0.22	0.35	0.88	0.13	0.66	0.53	75.7	88.3	96.7	139.3	1.31	0	30.64	11
FALSE	High	Master Protein	254680869	OrfID:c39269.graph_c0_22 E-value:0 Identity:409/410(99.76) Score:827 NR Annotation:calreticulin [Haemaphysalis longicornis] ####The description of the inputfile of Query Seq:[5138 - 3909] (REVERSE SENSE)	0	133.876	34.878	20	199	20	1	410	47.2	4.68	High	High	High	High		0.451	0.367	0.482	0.815	1.07	1.314	-1.15	-1.45	-1.05	-0.3	0.1	0.39	173.9	78.4	63.9	83.9	15.103	0	523.83	20
FALSE	High	Master Protein	242002844	OrfID:c39275.graph_c0_16 E-value:0 Identity:372/510(72.94) Score:668 NR Annotation:RNA-binding protein Nova-1, putative [Ixodes scapularis] ####The description of the inputfile of Query Seq:[2542 - 4086]	0	44.143	16.8932	9	23	9	1	515	53	8.66	High	High	High	High		0.93	0.823	0.675	0.885	0.726	0.82	-0.11	-0.28	-0.57	-0.18	-0.46	-0.29	116.7	108.5	96.1	78.7	2.311	0	47.42	9
FALSE	High	Master Protein	241238513	OrfID:c39281.graph_c1_15 E-value:0 Identity:526/659(79.82) Score:1060 NR Annotation:nitric oxide synthase, putative [Ixodes scapularis] ####The description of the inputfile of Query Seq:[2571 - 634] (REVERSE SENSE)	0	18.026	9.90712	5	8	5	1	646	72.5	5.62	High	High	High	High		1.076	0.977	1.247	0.908	1.159	1.277	0.11	-0.03	0.32	-0.14	0.21	0.35	93	100.1	90.9	116	0.438	0	19.2	5
FALSE	High	Master Protein	241999222	OrfID:c39304.graph_c0_57 E-value:0 Identity:524/813(64.45) Score:1064 NR Annotation:tyrosine protein phosphatase non-receptor type, putative [Ixodes scapularis] ####The description of the inputfile of Query Seq:[5503 - 389] (REVERSE SENSE)	0	27.183	6.09971	9	13	9	1	1705	185.2	6.19	High	High	High	High		1.221	1.162	1.45	0.951	1.187	1.248	0.29	0.22	0.54	-0.07	0.25	0.32	82.8	101.1	96.2	120	0.307	0	19.49	9
FALSE	High	Master Protein	391336100	OrfID:c39305.graph_c0_2 E-value:3.08526e-71 Identity:144/395(36.46) Score:252 NR Annotation:PREDICTED: uncharacterized protein LOC100908359 [Metaseiulus occidentalis] ####The description of the inputfile of Query Seq:[169 - 1338]	0	12.845	16.6667	4	5	4	1	390	43.9	5.36	High	High	High	High		0.641	0.817	0.567	1.274	0.884	0.694	-0.64	-0.29	-0.82	0.35	-0.18	-0.53	132.2	84.8	108	75	0.407	0	5.84	4
FALSE	High	Master Protein	241560357	OrfID:c39312.graph_c0_17 E-value:0 Identity:415/423(98.11) Score:853 NR Annotation:glyoxylate/hydroxypyruvate reductase, putative [Ixodes scapularis] ####The description of the inputfile of Query Seq:[2543 - 3811]	0	33.869	13.948	6	14	6	1	423	45.9	6.87	High	High	High	High		1.161	0.905	1.004	0.779	0.864	1.109	0.22	-0.14	0.01	-0.36	-0.21	0.15	98.3	114.1	88.9	98.7	1.404	0	34.99	6
FALSE	High	Master Protein	241560360	OrfID:c39312.graph_c0_48 E-value:0 Identity:348/389(89.46) Score:700 NR Annotation:E3 ubiquitin ligase, putative [Ixodes scapularis] ####The description of the inputfile of Query Seq:[1643 - 477] (REVERSE SENSE)	0	5.25	5.9126	2	2	2	1	389	44.4	9.01	High	High	High	High		1.13	1.184	1.602	1.048	1.418	1.353	0.18	0.24	0.68	0.07	0.5	0.44	81.4	91.9	96.3	130.4	0.194	0	2.26	2
FALSE	High	Master Protein	241744317	OrfID:c39313.graph_c0_26 E-value:2.38497e-144 Identity:215/431(49.88) Score:431 NR Annotation:serine carboxypeptidase, putative [Ixodes scapularis] ####The description of the inputfile of Query Seq:[1859 - 438] (REVERSE SENSE)	0	23.838	7.173	4	8	4	1	474	53.4	5.34	High	High	High	High		1.193	3.304	1.307	2.769	1.095	0.396	0.26	1.72	0.39	1.47	0.13	-1.34	58.8	70.2	194.2	76.8	0.823	0	23.47	4
FALSE	High	Master Protein	148717319	OrfID:c39315.graph_c0_5 E-value:0 Identity:488/488(100.00) Score:1007 NR Annotation:protein disulfide isomerase-3 [Haemaphysalis longicornis] ####The description of the inputfile of Query Seq:[238 - 1701]	0	149.606	40.5738	27	139	27	1	488	55	6.49	High	High	High	High		0.452	0.387	0.323	0.858	0.715	0.833	-1.15	-1.37	-1.63	-0.22	-0.48	-0.26	185	83.6	71.7	59.7	23.119	0	249.71	27
FALSE	High	Master Protein	241623488	OrfID:c39320.graph_c0_6 E-value:1.5476e-64 Identity:100/177(56.50) Score:205 NR Annotation:NADH-ubiquinone oxidoreductase ashi subunit, putative [Ixodes scapularis] ####The description of the inputfile of Query Seq:[603 - 61] (REVERSE SENSE)	0	6.379	12.7072	2	5	2	1	181	21	7.11	High	High	High	High		1.136	0.666	0.693	0.587	0.61	1.04	0.18	-0.59	-0.53	-0.77	-0.71	0.06	114.5	130	76.3	79.3	0.468	0	10.07	2
FALSE	High	Master Protein	675369919	OrfID:c39325.graph_c0_20 E-value:0 Identity:663/992(66.83) Score:1333 NR Annotation:Leucine-rich repeat-containing protein 16A, partial [Stegodyphus mimosarum] ####The description of the inputfile of Query Seq:[144 - 4271]	0	32.916	8.93895	9	10	9	1	1376	150.6	6.8	High	High	High	High		0.817	0.831	0.881	1.018	1.078	1.059	-0.29	-0.27	-0.18	0.03	0.11	0.08	113.4	92.6	94.2	99.8	0.281	0	20.88	9
FALSE	High	Master Protein	241114860	OrfID:c39330.graph_c0_4 E-value:1.23251e-160 Identity:207/286(72.38) Score:461 NR Annotation:palmitoyl-protein thioesterase precursor, putative [Ixodes scapularis] ####The description of the inputfile of Query Seq:[109 - 1065]	0	5.359	5.64263	2	7	2	1	319	35.6	5.11	High	High	High	High		1.806	2.312	3.851	1.28	2.132	1.666	0.85	1.21	1.95	0.36	1.09	0.74	44.6	80.5	103.1	171.7	0.334	0	18.5	2
FALSE	High	Master Protein	241841429	OrfID:c39336.graph_c0_30 E-value:0 Identity:416/478(87.03) Score:867 NR Annotation:acetyl-CoA hydrolase, putative [Ixodes scapularis] ####The description of the inputfile of Query Seq:[4096 - 2681] (REVERSE SENSE)	0	98.25	26.2712	13	56	13	1	472	51.3	8.09	High	High	High	High		0.906	0.657	0.715	0.724	0.789	1.09	-0.14	-0.61	-0.48	-0.47	-0.34	0.12	122	110.6	80.1	87.3	8.211	0	124.52	13
FALSE	High	Master Protein	241573363	OrfID:c39338.graph_c1_1 E-value:4.00843e-41 Identity:69/70(98.57) Score:146 NR Annotation:ATP-dependent RNA helicase, putative [Ixodes scapularis] ####The description of the inputfile of Query Seq:[74 - 289]	0	18.61	50	5	15	4	1	72	8.3	8.92	High	High	High	High		1.109	1.226	1.491	1.105	1.345	1.217	0.15	0.29	0.58	0.14	0.43	0.28	82.9	91.9	101.6	123.6	24.119	0	32.28	5
FALSE	High	Master Protein	241617469	OrfID:c39342.graph_c0_3 E-value:0 Identity:272/356(76.40) Score:560 NR Annotation:methylmalonyl-CoA mutase, putative [Ixodes scapularis] ####The description of the inputfile of Query Seq:[108 - 1229]	0.001	3.959	4.54545	2	2	2	1	374	41.4	8.37	High	High	High	High		0.938	0.646	0.61	0.688	0.65	0.945	-0.09	-0.63	-0.71	-0.54	-0.62	-0.08	125.2	117.5	80.9	76.4	0.233	0	4.45	2
FALSE	High	Master Protein	241333917	OrfID:c39348.graph_c0_26 E-value:0 Identity:366/440(83.18) Score:761 NR Annotation:dolichyl-di-phosphooligosaccharide protein glycotransferase, putative [Ixodes scapularis] ####The description of the inputfile of Query Seq:[2552 - 1242] (REVERSE SENSE)	0	21.123	13.9588	5	12	5	1	437	48.4	6.29	High	High	High	High		0.76	0.767	0.508	1.01	0.668	0.661	-0.4	-0.38	-0.98	0.01	-0.58	-0.6	131.8	100.1	101.2	66.9	0.778	0	25.7	5
FALSE	High	Master Protein	240981298	OrfID:c39352.graph_c0_23 E-value:6.60093e-162 Identity:220/337(65.28) Score:465 NR Annotation:conserved hypothetical protein [Ixodes scapularis] ####The description of the inputfile of Query Seq:[1961 - 957] (REVERSE SENSE)	0	6.578	6.26866	2	5	2	1	335	37.8	6.33	High	High	High	High		0.968	0.797	0.871	0.824	0.9	1.093	-0.05	-0.33	-0.2	-0.28	-0.15	0.13	110	106.5	87.7	95.8	0.245	0	13.19	2
FALSE	High	Master Protein	241736247	OrfID:c39366.graph_c0_11 E-value:5.09557e-115 Identity:243/329(73.86) Score:345 NR Annotation:RNA-binding protein, putative [Ixodes scapularis] ####The description of the inputfile of Query Seq:[1680 - 733] (REVERSE SENSE)	0	13.317	8.86076	3	10	3	1	316	32.5	9.2	High	High	High	High		1.448	1.084	1.243	0.749	0.858	1.146	0.53	0.12	0.31	-0.42	-0.22	0.2	83.8	121.3	90.8	104.1	0.778	0	23.61	3
FALSE	High	Master Protein	241254617	OrfID:c39374.graph_c0_6 E-value:0 Identity:298/424(70.28) Score:578 NR Annotation:dihydrolipoamide transacylase, putative [Ixodes scapularis] ####The description of the inputfile of Query Seq:[47 - 1483]	0	44.853	24.2171	9	23	9	1	479	51.2	5.66	High	High	High	High		0.754	0.555	0.673	0.736	0.893	1.212	-0.41	-0.85	-0.57	-0.44	-0.16	0.28	134.1	101.1	74.5	90.3	2.162	0	48.73	9
FALSE	High	Master Protein	675372750	OrfID:c39377.graph_c0_8 E-value:5.72001e-90 Identity:150/403(37.22) Score:305 NR Annotation:Nesprin-1, partial [Stegodyphus mimosarum] ####The description of the inputfile of Query Seq:[1223 - 3] (REVERSE SENSE)	0	29.566	25.5528	9	9	9	1	407	45.9	5.49	High	High	High	High		0.927	1.228	0.923	1.324	0.996	0.752	-0.11	0.3	-0.11	0.41	-0.01	-0.41	98.1	90.9	120.4	90.6	1.043	0	21.98	9
FALSE	High	Master Protein	391330811	OrfID:c39381.graph_c0_18 E-value:0 Identity:342/562(60.85) Score:641 NR Annotation:PREDICTED: solute carrier family 12 member 2 [Metaseiulus occidentalis] ####The description of the inputfile of Query Seq:[1653 - 1] (REVERSE SENSE)	0	18.784	5.44465	3	10	3	1	551	59.4	5.8	High	High	High	High		0.938	0.63	0.481	0.671	0.512	0.763	-0.09	-0.67	-1.06	-0.57	-0.96	-0.39	131.2	123.1	82.7	63.1	0.833	0	33.97	3
FALSE	High	Master Protein	241176426	OrfID:c39391.graph_c0_4 E-value:1.65914e-174 Identity:225/354(63.56) Score:501 NR Annotation:alpha-D-galactosidase, putative [Ixodes scapularis] ####The description of the inputfile of Query Seq:[138 - 1412]	0	21.128	12.2353	5	13	5	1	425	47.4	5.71	High	High	High	High		2.199	2.881	4.688	1.31	2.131	1.627	1.14	1.53	2.23	0.39	1.09	0.7	37.1	81.7	107	174.1	0.905	0	21.51	5
FALSE	High	Master Protein	241248747	OrfID:c39394.graph_c0_9 E-value:8.09187e-59 Identity:89/118(75.42) Score:186 NR Annotation:molecular chaperone, putative [Ixodes scapularis] ####The description of the inputfile of Query Seq:[708 - 349] (REVERSE SENSE)	0	9.091	29.1667	3	5	3	1	120	12.7	10.05	High	High	High	High		0.823	0.632	0.491	0.768	0.596	0.777	-0.28	-0.66	-1.03	-0.38	-0.75	-0.36	135.8	111.8	85.8	66.7	1.371	0	10.33	3
FALSE	High	Master Protein	241009426	OrfID:c39396.graph_c0_6 E-value:2.48704e-124 Identity:165/224(73.66) Score:360 NR Annotation:lysophospholipase, putative [Ixodes scapularis] ####The description of the inputfile of Query Seq:[299 - 982]	0.001	4.207	7.89474	2	2	2	1	228	24.6	6.13	High	High	High	High		0.966	0.936	0.785	0.969	0.813	0.838	-0.05	-0.1	-0.35	-0.04	-0.3	-0.25	108.5	104.8	101.6	85.2	0.359	0	4.07	2
FALSE	High	Master Protein	675379484	OrfID:c39398.graph_c0_13 E-value:3.05003e-102 Identity:165/298(55.37) Score:315 NR Annotation:E3 ubiquitin-protein ligase RNF115, partial [Stegodyphus mimosarum] ####The description of the inputfile of Query Seq:[1976 - 816] (REVERSE SENSE)	0	16.334	17.5711	5	6	5	1	387	42	6.73	High	High	High	High		1.11	1.144	1.106	1.031	0.997	0.967	0.15	0.19	0.15	0.04	0	-0.05	91.7	101.8	105	101.5	0.73	0	13.96	5
FALSE	High	Master Protein	675385746	OrfID:c39401.graph_c0_11 E-value:3.09836e-107 Identity:145/186(77.96) Score:314 NR Annotation:Muscle-specific protein 20, partial [Stegodyphus mimosarum] ####The description of the inputfile of Query Seq:[1402 - 845] (REVERSE SENSE)	0	34.516	31.1828	6	22	6	1	186	20.5	8.09	High	High	High	High		0.891	2.21	0.697	2.482	0.783	0.315	-0.17	1.14	-0.52	1.31	-0.35	-1.66	83.4	74.3	184.3	58.1	6.017	0	45.37	6
FALSE	High	Master Protein	675388192	OrfID:c39409.graph_c0_17 E-value:0 Identity:314/517(60.74) Score:592 NR Annotation:Fragile X mental retardation syndrome-related protein 1, partial [Stegodyphus mimosarum] ####The description of the inputfile of Query Seq:[2269 - 257] (REVERSE SENSE)	0	61.416	27.1237	15	28	15	1	671	73.5	8.85	High	High	High	High		1.083	0.895	0.878	0.826	0.81	0.981	0.12	-0.16	-0.19	-0.28	-0.3	-0.03	103.7	112.4	92.8	91.1	1.622	0	62.92	15
FALSE	High	Master Protein	675379377	OrfID:c39421.graph_c0_13 E-value:0 Identity:505/1374(36.75) Score:811 NR Annotation:Trafficking protein particle complex subunit 8, partial [Stegodyphus mimosarum] ####The description of the inputfile of Query Seq:[234 - 4073]	0	8.904	3.82812	4	5	4	1	1280	140.1	7.12	High	High	High	High		1.08	1.005	1.265	0.93	1.171	1.259	0.11	0.01	0.34	-0.1	0.23	0.33	92	99.3	92.4	116.3	0.155	0	2.14	4
FALSE	High	Master Protein	158866359	OrfID:c39424.graph_c0_16 E-value:0 Identity:310/494(62.75) Score:675 NR Annotation:catalase [Fenneropenaeus chinensis] ####The description of the inputfile of Query Seq:[1842 - 241] (REVERSE SENSE)	0	9.856	5.99251	3	3	3	1	534	59.7	6.29	High	High	High	High		1.593	8.33	6.549	5.229	4.111	0.786	0.67	3.06	2.71	2.39	2.04	-0.35	22.9	36.5	190.7	149.9	0.212	0	7.38	3
FALSE	High	Master Protein	241255094	OrfID:c39432.graph_c0_21 E-value:0 Identity:426/530(80.38) Score:893 NR Annotation:carbohydrate kinase, putative [Ixodes scapularis] ####The description of the inputfile of Query Seq:[2209 - 602] (REVERSE SENSE)	0	8.455	5.41045	3	4	3	1	536	57.8	6.57	High	High	High	High		0.917	0.847	0.934	0.924	1.019	1.103	-0.13	-0.24	-0.1	-0.11	0.03	0.14	108.2	99.1	91.6	101.1	0.212	0	9.25	3
FALSE	High	Master Protein	242003233	OrfID:c39438.graph_c0_17 E-value:3.73898e-95 Identity:145/314(46.18) Score:294 NR Annotation:salivary sulfotransferase, putative [Ixodes scapularis] ####The description of the inputfile of Query Seq:[1661 - 657] (REVERSE SENSE)	0	16.508	10.1493	5	8	5	1	335	38.8	6.47	High	High	High	High		0.346	0.207	0.239	0.599	0.69	1.153	-1.53	-2.27	-2.06	-0.74	-0.53	0.2	223.1	77.3	46.3	53.3	0.957	0	19.28	5
FALSE	High	Master Protein	241009422	OrfID:c39443.graph_c1_14 E-value:6.35346e-94 Identity:152/273(55.68) Score:287 NR Annotation:enoyl-CoA hydratase, putative [Ixodes scapularis] ####The description of the inputfile of Query Seq:[1712 - 879] (REVERSE SENSE)	0	16.783	26.6187	6	9	6	1	278	30.3	7.09	High	High	High	High		0.683	0.518	0.442	0.758	0.647	0.854	-0.55	-0.95	-1.18	-0.4	-0.63	-0.23	151.4	103.4	78.4	66.9	1.254	0	15.02	6
FALSE	High	Master Protein	675386586	OrfID:c39449.graph_c0_31 E-value:0 Identity:544/695(78.27) Score:1139 NR Annotation:Calcium-binding mitochondrial carrier protein Aralar1, partial [Stegodyphus mimosarum] ####The description of the inputfile of Query Seq:[3110 - 981] (REVERSE SENSE)	0	10.633	5.77465	4	7	4	1	710	79	8.15	High	High	High	High		0.888	0.656	0.725	0.739	0.816	1.105	-0.17	-0.61	-0.46	-0.44	-0.29	0.14	122.3	108.7	80.3	88.7	0.227	0	7.91	4
FALSE	High	Master Protein	241574282	OrfID:c39465.graph_c0_13 E-value:2.10581e-32 Identity:57/59(96.61) Score:129 NR Annotation:alternative splicing factor SRp55/B52/SRp75, putative [Ixodes scapularis] ####The description of the inputfile of Query Seq:[1613 - 2425]	0	14.938	5.53506	3	7	2	1	271	31.3	12.37	Not Found	Not Found	Not Found	Not Found		2.805	2.989	3.37	1.066	1.202	1.127	1.49	1.58	1.75	0.09	0.26	0.17	39.4	110.4	117.6	132.6	1.783	1	21.68	3
FALSE	High	Master Protein	241595277	OrfID:c39472.graph_c0_6 E-value:4.11266e-07 Identity:71/229(31.00) Score:58 NR Annotation:RNA-binding protein, putative [Ixodes scapularis] ####The description of the inputfile of Query Seq:[399 - 1688]	0	46.97	26.2791	14	27	14	1	430	46	9.11	High	High	High	High		1.488	1.721	1.601	1.157	1.076	0.93	0.57	0.78	0.68	0.21	0.11	-0.1	68.8	102.4	118.5	110.2	3.047	0	64.98	14
FALSE	High	Master Protein	241739879	OrfID:c39475.graph_c0_8 E-value:3.62576e-117 Identity:335/670(50.00) Score:396 NR Annotation:hypothetical protein IscW_ISCW012749 [Ixodes scapularis] ####The description of the inputfile of Query Seq:[36 - 2624]	0	5.873	3.12862	2	3	2	1	863	91.8	6.35	High	High	High	High		0.919	0.787	1.03	0.856	1.12	1.309	-0.12	-0.35	0.04	-0.22	0.16	0.39	107.1	98.4	84.3	110.2	0.093	0	2.63	2
FALSE	High	Master Protein	646707335	OrfID:c39493.graph_c0_6 E-value:6.09106e-139 Identity:198/247(80.16) Score:399 NR Annotation:40S ribosomal protein S6 [Zootermopsis nevadensis] ####The description of the inputfile of Query Seq:[812 - 72] (REVERSE SENSE)	0	80.532	33.1984	11	55	11	1	247	28.3	10.77	High	High	High	High		1.202	1.355	1.027	1.127	0.854	0.758	0.27	0.44	0.04	0.17	-0.23	-0.4	87.3	104.9	118.2	89.6	36.276	0	111.17	11
FALSE	High	Master Protein	241152244	OrfID:c39494.graph_c0_29 E-value:0 Identity:543/579(93.78) Score:1149 NR Annotation:acetylcholine regulator unc-18, putative [Ixodes scapularis] ####The description of the inputfile of Query Seq:[2674 - 911] (REVERSE SENSE)	0	35.643	12.7551	7	10	7	1	588	67.4	7.03	High	High	High	High		1.04	0.876	0.995	0.842	0.957	1.136	0.06	-0.19	-0.01	-0.25	-0.06	0.18	102.3	106.3	89.6	101.8	0.619	0	26.21	7
FALSE	High	Master Protein	241781189	OrfID:c39505.graph_c0_12 E-value:3.04043e-148 Identity:205/208(98.56) Score:420 NR Annotation:ribosomal protein S8, putative [Ixodes scapularis] ####The description of the inputfile of Query Seq:[704 - 81] (REVERSE SENSE)	0	77.299	27.8846	9	51	9	1	208	23.9	10.51	High	High	High	High		0.98	1.387	1.406	1.414	1.434	1.014	-0.03	0.47	0.49	0.5	0.52	0.02	83.8	82.2	116.2	117.8	99	0	115.52	9
FALSE	High	Master Protein	241781192	OrfID:c39505.graph_c0_7 E-value:7.30783e-78 Identity:110/157(70.06) Score:238 NR Annotation:conserved hypothetical protein [Ixodes scapularis] ####The description of the inputfile of Query Seq:[785 - 1300]	0	10.633	23.8372	4	7	4	1	172	20.1	5.41	High	High	High	High		1.084	0.902	0.797	0.832	0.735	0.884	0.12	-0.15	-0.33	-0.27	-0.44	-0.18	105.7	114.6	95.3	84.3	1.424	0	11.51	4
FALSE	High	Master Protein	241609372	OrfID:c39505.graph_c2_23 E-value:1.32147e-58 Identity:92/116(79.31) Score:187 NR Annotation:SNARE-associated protein snapin, putative [Ixodes scapularis] ####The description of the inputfile of Query Seq:[2190 - 1786] (REVERSE SENSE)	0	8.196	18.5185	2	5	2	1	135	15.3	4.88	High	High	High	High		1.059	0.82	0.679	0.775	0.641	0.828	0.08	-0.29	-0.56	-0.37	-0.64	-0.27	112.5	119	92.2	76.3	1.154	0	6.54	2
FALSE	High	Master Protein	325303614	OrfID:c39505.graph_c3_8 E-value:2.30561e-109 Identity:154/173(89.02) Score:318 NR Annotation:TPA: TPA_exp: microtubule-binding protein [Amblyomma variegatum] ####The description of the inputfile of Query Seq:[912 - 394] (REVERSE SENSE)	0	120.645	75.1445	15	146	15	1	173	19.4	4.75	High	High	High	High		0.625	0.707	0.531	1.131	0.848	0.75	-0.68	-0.5	-0.91	0.18	-0.24	-0.41	139.7	87.4	98.8	74.1	3592.81	0	284.89	15
FALSE	High	Master Protein	325304042	OrfID:c39508.graph_c0_2 E-value:5.0627e-85 Identity:132/165(80.00) Score:256 NR Annotation:TPA: TPA_inf: hypothetical conserved secreted protein 684 [Amblyomma variegatum] ####The description of the inputfile of Query Seq:[247 - 729]	0	26.119	20.4969	5	10	5	1	161	17.2	5.9	High	High	High	High		0.694	0.504	0.384	0.727	0.553	0.761	-0.53	-0.99	-1.38	-0.46	-0.85	-0.39	155	107.5	78.1	59.4	2.981	0	21.34	5
FALSE	High	Master Protein	241719497	OrfID:c39509.graph_c0_5 E-value:1.21065e-83 Identity:139/160(86.88) Score:265 NR Annotation:kinesin light chain, putative [Ixodes scapularis] ####The description of the inputfile of Query Seq:[468 - 1] (REVERSE SENSE)	0	19.844	42.3077	4	9	4	1	156	17.2	5.34	High	High	High	High		0.999	0.807	0.911	0.808	0.911	1.128	0	-0.31	-0.13	-0.31	-0.13	0.17	107.6	107.5	86.9	98	2.162	0	13.39	4
FALSE	High	Master Protein	241997730	OrfID:c39511.graph_c0_9 E-value:0 Identity:720/1239(58.11) Score:994 NR Annotation:hypothetical protein IscW_ISCW000022 [Ixodes scapularis] ####The description of the inputfile of Query Seq:[89 - 4216]	0	20.152	7.19477	6	8	6	1	1376	146.3	8.76	High	High	High	High		1.012	0.981	1.137	0.969	1.123	1.159	0.02	-0.03	0.19	-0.05	0.17	0.21	96.9	98.1	95	110.1	0.281	0	13.12	6
FALSE	High	Master Protein	291232091	OrfID:c39513.graph_c0_4 E-value:2.21096e-171 Identity:252/483(52.17) Score:504 NR Annotation:PREDICTED: sedoheptulokinase-like [Saccoglossus kowalevskii] ####The description of the inputfile of Query Seq:[10 - 1731]	0	8.379	9.05923	3	3	3	1	574	60.9	8.95	High	High	High	High		1.003	1.087	1.129	1.084	1.126	1.038	0	0.12	0.17	0.12	0.17	0.05	94.8	95.1	103.1	107	0.259	0	1.97	3
FALSE	High	Master Protein	325303798	OrfID:c39532.graph_c0_5 E-value:0 Identity:291/299(97.32) Score:601 NR Annotation:TPA: TPA_exp: ADP/ATP translocase [Amblyomma variegatum] ####The description of the inputfile of Query Seq:[317 - 1213]	0	46.374	32.7759	10	34	10	1	299	33	9.82	High	High	High	High		0.927	0.627	0.563	0.676	0.608	0.898	-0.11	-0.67	-0.83	-0.56	-0.72	-0.15	128.3	118.9	80.5	72.3	3.062	0	67.63	10
FALSE	High	Master Protein	646721121	OrfID:c39541.graph_c0_15 E-value:0 Identity:419/1268(33.04) Score:595 NR Annotation:Enhancer of mRNA-decapping protein 4 [Zootermopsis nevadensis] ####The description of the inputfile of Query Seq:[125 - 4021]	0	32.477	10.2386	10	12	10	1	1299	139.7	4.86	High	High	High	High		0.989	1.047	0.994	1.058	1.005	0.949	-0.02	0.07	-0.01	0.08	0.01	-0.07	99.2	98.2	103.9	98.7	0.548	0	18.82	10
FALSE	High	Master Protein	676458736	OrfID:c39542.graph_c1_16 E-value:1.40626e-70 Identity:143/404(35.40) Score:245 NR Annotation:hypothetical protein LOTGIDRAFT_118629 [Lottia gigantea] ####The description of the inputfile of Query Seq:[2349 - 97] (REVERSE SENSE)	0	24.628	9.45406	5	8	5	1	751	81.8	10.67	High	High	High	High		1.609	1.175	1.531	0.73	0.951	1.303	0.69	0.23	0.61	-0.45	-0.07	0.38	75.2	121.1	88.4	115.2	0.546	0	22.93	5
FALSE	High	Master Protein	241747700	OrfID:c39553.graph_c1_11 E-value:8.37832e-128 Identity:185/262(70.61) Score:382 NR Annotation:ATP-dependent RNA helicase, putative [Ixodes scapularis] ####The description of the inputfile of Query Seq:[786 - 1] (REVERSE SENSE)	0	8.169	10.3053	2	3	2	1	262	28.9	8.02	High	High	High	High		0.837	0.965	0.932	1.152	1.113	0.966	-0.26	-0.05	-0.1	0.2	0.15	-0.05	107.1	89.7	103.4	99.8	0.311	0	4.68	2
FALSE	High	Master Protein	241148275	OrfID:c39568.graph_c0_14 E-value:2.57237e-29 Identity:61/111(54.95) Score:124 NR Annotation:conserved hypothetical protein [Ixodes scapularis] ####The description of the inputfile of Query Seq:[928 - 2] (REVERSE SENSE)	0	21.333	13.2686	5	16	5	1	309	34.3	7.87	High	High	High	High		0.808	0.642	0.457	0.795	0.565	0.711	-0.31	-0.64	-1.13	-0.33	-0.82	-0.49	137.6	111.2	88.4	62.8	2.831	0	36.77	5
FALSE	High	Master Protein	646717064	OrfID:c39569.graph_c0_18 E-value:0 Identity:359/511(70.25) Score:759 NR Annotation:Pre-mRNA-processing factor 19 [Zootermopsis nevadensis] ####The description of the inputfile of Query Seq:[2125 - 662] (REVERSE SENSE)	0	40.67	16.3934	9	18	9	1	488	53.1	6.77	High	High	High	High		1.467	1.279	1.816	0.871	1.238	1.42	0.55	0.35	0.86	-0.2	0.31	0.51	71.9	105.5	91.9	130.6	2.325	0	53.8	9
FALSE	High	Master Protein	241177234	OrfID:c39576.graph_c0_7 E-value:5.98134e-46 Identity:73/100(73.00) Score:155 NR Annotation:4-nitrophenylphosphatase, putative [Ixodes scapularis] ####The description of the inputfile of Query Seq:[832 - 1134]	0	14.671	15.8416	2	11	2	1	101	11.3	6.77	Not Found	Not Found	Not Found	Not Found																		1.783	0	9.44	2
FALSE	High	Master Protein	240951574	OrfID:c39588.graph_c0_14 E-value:0 Identity:336/462(72.73) Score:692 NR Annotation:translation elongation factor, putative [Ixodes scapularis] ####The description of the inputfile of Query Seq:[1440 - 46] (REVERSE SENSE)	0	10.857	8.3871	3	4	3	1	465	51.2	8.1	High	High	High	High		1.214	0.976	1.178	0.804	0.971	1.208	0.28	-0.04	0.24	-0.32	-0.04	0.27	91.6	111.2	89.3	107.9	0.225	0	9.99	3
FALSE	High	Master Protein	241626477	OrfID:c39629.graph_c0_44 E-value:5.19019e-130 Identity:255/542(47.05) Score:426 NR Annotation:protein phosphatase 2A regulatory subunit A, putative [Ixodes scapularis] ####The description of the inputfile of Query Seq:[4143 - 895] (REVERSE SENSE)	0	7.262	2.40074	2	3	2	1	1083	120.2	4.83	High	High	High	High		0.794	1.133	0.508	1.427	0.64	0.449	-0.33	0.18	-0.98	0.51	-0.64	-1.16	116.5	92.4	131.9	59.2	0.142	0	1.7	2
FALSE	High	Master Protein	241554871	OrfID:c39655.graph_c0_11 E-value:0 Identity:334/389(85.86) Score:693 NR Annotation:26S proteasome regulatory complex, subunit RPN7/PSMD6, putative [Ixodes scapularis] ####The description of the inputfile of Query Seq:[1311 - 148] (REVERSE SENSE)	0	14.888	10.8247	4	9	4	1	388	45.1	6.7	High	High	High	High		1.161	0.992	1.178	0.855	1.015	1.188	0.22	-0.01	0.24	-0.23	0.02	0.25	92.3	107.2	91.6	108.8	0.468	0	19.93	4
FALSE	High	Master Protein	241727036	OrfID:c39665.graph_c0_1 E-value:1.12519e-83 Identity:120/144(83.33) Score:251 NR Annotation:DNA-directed RNA polymerase II, putative [Ixodes scapularis] ####The description of the inputfile of Query Seq:[155 - 586]	0	6.861	18.0556	3	7	3	1	144	16.6	4.78	High	High	High	High		0.936	0.847	0.836	0.905	0.894	0.987	-0.1	-0.24	-0.26	-0.14	-0.16	-0.02	110.5	103.4	93.6	92.4	0.995	0	5.82	3
FALSE	High	Master Protein	675368349	OrfID:c39671.graph_c0_4 E-value:0 Identity:851/1193(71.33) Score:1727 NR Annotation:Structural maintenance of chromosomes protein 1A, partial [Stegodyphus mimosarum] ####The description of the inputfile of Query Seq:[129 - 3830]	0	8.664	2.51216	3	4	3	1	1234	140.7	7.02	High	High	High	High		1.065	1.202	1.397	1.129	1.312	1.162	0.09	0.27	0.48	0.18	0.39	0.22	85.8	91.3	103.1	119.8	0.093	0	5.49	3
FALSE	High	Master Protein	241857697	OrfID:c39681.graph_c0_22 E-value:0 Identity:431/531(81.17) Score:887 NR Annotation:leucine aminopeptidase, putative [Ixodes scapularis] ####The description of the inputfile of Query Seq:[1951 - 392] (REVERSE SENSE)	0	18.723	11.9231	5	8	5	1	520	55.3	6.79	High	High	High	High		0.516	0.554	0.538	1.072	1.041	0.971	-0.95	-0.85	-0.9	0.1	0.06	-0.04	153.4	79.2	84.9	82.5	0.61	0	12.37	5
FALSE	High	Master Protein	241564313	OrfID:c39682.graph_c0_3 E-value:0 Identity:269/312(86.22) Score:567 NR Annotation:COP9 signalosome, subunit CSN6, putative [Ixodes scapularis] ####The description of the inputfile of Query Seq:[210 - 1145]	0	13.918	15.3846	3	4	3	1	312	34.7	6.65	High	High	High	High		1.331	1.337	1.309	1.004	0.983	0.979	0.41	0.42	0.39	0.01	-0.02	-0.03	80.4	107	107.5	105.2	0.848	0	9.5	3
FALSE	High	Master Protein	241037741	OrfID:c39689.graph_c0_3 E-value:7.01237e-118 Identity:167/218(76.61) Score:346 NR Annotation:reductase, putative [Ixodes scapularis] ####The description of the inputfile of Query Seq:[300 - 1076]	0	66.953	40.1544	11	36	11	1	259	27.4	8.92	High	High	High	High		0.586	0.694	0.47	1.184	0.803	0.678	-0.77	-0.53	-1.09	0.24	-0.32	-0.56	145.5	85.2	100.9	68.4	6.743	0	112.37	11
FALSE	High	Master Protein	675389353	OrfID:c39698.graph_c0_2 E-value:6.20574e-154 Identity:207/237(87.34) Score:438 NR Annotation:Chloride intracellular channel exc-4, partial [Stegodyphus mimosarum] ####The description of the inputfile of Query Seq:[208 - 984]	0	53.843	30.1158	8	53	8	1	259	29.8	5.92	Not Found	Not Found	High	High			100	100	100	100	0.632		6.64	6.64	6.64	6.64	-0.66			245.2	154.8	7.483	0	105.28	8
FALSE	High	Master Protein	675373546	OrfID:c39713.graph_c0_2 E-value:5.06826e-54 Identity:102/192(53.12) Score:178 NR Annotation:39S ribosomal protein L12, mitochondrial, partial [Stegodyphus mimosarum] ####The description of the inputfile of Query Seq:[111 - 680]	0	16.264	30.5263	7	10	7	1	190	20.7	7.83	High	High	High	High		1.233	0.847	0.953	0.687	0.773	1.125	0.3	-0.24	-0.07	-0.54	-0.37	0.17	99.2	122.3	84	94.5	4.012	0	16.32	7
FALSE	High	Master Protein	240991833	OrfID:c39714.graph_c0_17 E-value:0 Identity:397/478(83.05) Score:781 NR Annotation:D-3-phosphoglycerate dehydrogenase, putative [Ixodes scapularis] ####The description of the inputfile of Query Seq:[1762 - 173] (REVERSE SENSE)	0	71.096	27.1698	14	43	14	1	530	55.2	8.43	High	High	High	High		0.886	0.898	0.741	1.013	0.836	0.826	-0.17	-0.16	-0.43	0.02	-0.26	-0.28	113.5	100.6	101.8	84.1	3.52	0	102.78	14
FALSE	High	Master Protein	241689156	OrfID:c39742.graph_c0_36 E-value:0 Identity:255/295(86.44) Score:529 NR Annotation:chromatin regulatory protein sir2, putative [Ixodes scapularis] ####The description of the inputfile of Query Seq:[2977 - 2090] (REVERSE SENSE)	0	17.645	21.6216	4	11	4	1	296	31.9	8.68	High	High	High	High		0.739	0.869	0.819	1.176	1.108	0.942	-0.44	-0.2	-0.29	0.23	0.15	-0.09	116.7	86.3	101.4	95.6	0.968	0	21.54	4
FALSE	High	Master Protein	241239431	OrfID:c39754.graph_c0_77 E-value:3.02776e-98 Identity:249/386(64.51) Score:330 NR Annotation:Acinus, putative [Ixodes scapularis] ####The description of the inputfile of Query Seq:[6891 - 1147] (REVERSE SENSE)	0	19.696	4.07311	7	15	7	1	1915	209.1	5.11	High	High	High	High		1.219	1.009	1.193	0.828	0.978	1.182	0.29	0.01	0.25	-0.27	-0.03	0.24	90.5	110.3	91.3	107.9	0.224	0	20.54	7
FALSE	High	Master Protein	568215835	OrfID:c39757.graph_c0_11 E-value:1.28345e-164 Identity:221/314(70.38) Score:473 NR Annotation:serine protease inhibitor 13 RmS13 [Rhipicephalus microplus] ####The description of the inputfile of Query Seq:[937 - 2] (REVERSE SENSE)	0	24.042	19.2308	6	9	6	1	312	34.9	6.95	High	High	High	High		0.933	1.382	1.084	1.482	1.162	0.784	-0.1	0.47	0.12	0.57	0.22	-0.35	90.9	84.8	125.7	98.6	1.581	0	16.21	6
FALSE	High	Master Protein	241997572	OrfID:c39768.graph_c0_3 E-value:0 Identity:473/512(92.38) Score:935 NR Annotation:karyopherin (importin) alpha, putative [Ixodes scapularis] ####The description of the inputfile of Query Seq:[72 - 1637]	0	24.96	11.3027	5	10	5	1	522	57.4	5.2	High	High	High	High		1.051	1.104	1.341	1.05	1.276	1.215	0.07	0.14	0.42	0.07	0.35	0.28	89	93.5	98.2	119.3	0.778	0	25.98	5
FALSE	High	Master Protein	241616503	OrfID:c39772.graph_c0_10 E-value:0 Identity:421/522(80.65) Score:822 NR Annotation:ribosome biogenesis protein - Nop58p/Nop5p, putative [Ixodes scapularis] ####The description of the inputfile of Query Seq:[1619 - 3] (REVERSE SENSE)	0	69.821	23.7477	12	39	12	1	539	59.9	8.98	High	High	High	High		1.469	1.647	2.329	1.121	1.585	1.414	0.55	0.72	1.22	0.17	0.66	0.5	62.1	91.2	102.2	144.5	3.037	0	77.73	12
FALSE	High	Master Protein	675373794	OrfID:c39776.graph_c0_40 E-value:0 Identity:782/1179(66.33) Score:1621 NR Annotation:ATP-dependent RNA helicase A, partial [Stegodyphus mimosarum] ####The description of the inputfile of Query Seq:[3760 - 2] (REVERSE SENSE)	0	21.664	4.7087	6	10	6	1	1253	138.7	7.24	High	High	High	High		1.124	0.939	0.981	0.835	0.873	1.045	0.17	-0.09	-0.03	-0.26	-0.2	0.06	98.9	111.2	92.9	97.1	0.328	0	18.27	6
FALSE	High	Master Protein	443708142	OrfID:c39796.graph_c0_1 E-value:1.99138e-65 Identity:103/103(100.00) Score:204 NR Annotation:hypothetical protein CAPTEDRAFT_219998 [Capitella teleta] ####The description of the inputfile of Query Seq:[285 - 593]	0	27.374	33.9806	7	85	7	1	103	11.4	11.36	High	High	High	High		0.984	0.917	1.073	0.933	1.09	1.169	-0.02	-0.12	0.1	-0.1	0.12	0.23	100.7	99	92.3	108	45.416	0	150.29	7
FALSE	High	Master Protein	241678582	OrfID:c39799.graph_c0_4 E-value:5.53887e-59 Identity:99/167(59.28) Score:191 NR Annotation:39S ribosomal protein L54, putative [Ixodes scapularis] ####The description of the inputfile of Query Seq:[588 - 40] (REVERSE SENSE)	0	5.953	13.1148	2	2	2	1	183	21.1	9.23	High	High	High	High		0.755	0.698	0.823	0.924	1.089	1.179	-0.41	-0.52	-0.28	-0.11	0.12	0.24	122.1	92.2	85.2	100.4	0.778	0	3.17	2
FALSE	High	Master Protein	241833929	OrfID:c39809.graph_c0_2 E-value:2.15295e-142 Identity:189/253(74.70) Score:409 NR Annotation:phosphomannomutase, putative [Ixodes scapularis] ####The description of the inputfile of Query Seq:[176 - 946]	0	11.533	14.786	3	5	3	1	257	28.8	6.7	High	High	High	High		1.011	0.863	0.458	0.853	0.452	0.53	0.02	-0.21	-1.13	-0.23	-1.14	-0.92	120	121.4	103.6	54.9	0.719	0	5.62	3
FALSE	High	Master Protein	675364507	OrfID:c39812.graph_c0_8 E-value:1.20302e-41 Identity:74/149(49.66) Score:146 NR Annotation:Protein cappuccino-like protein, partial [Stegodyphus mimosarum] ####The description of the inputfile of Query Seq:[998 - 384] (REVERSE SENSE)	0	19.814	17.0732	4	5	4	1	205	22.7	4.45	High	High	High	High		0.848	0.598	1.568	0.705	1.85	2.623	-0.24	-0.74	0.65	-0.5	0.89	1.39	99.6	84.5	59.6	156.3	1.054	0	12.88	4
FALSE	High	Master Protein	241690286	OrfID:c39819.graph_c0_3 E-value:3.63479e-79 Identity:116/118(98.31) Score:237 NR Annotation:small nuclear ribonucleoprotein sm D2, putative [Ixodes scapularis] ####The description of the inputfile of Query Seq:[390 - 37] (REVERSE SENSE)	0	17.304	41.5254	5	19	5	1	118	13.5	9.74	High	High	High	High		0.529	0.512	0.424	0.969	0.802	0.828	-0.92	-0.97	-1.24	-0.05	-0.32	-0.27	162.3	85.8	83.1	68.8	3.642	0	34.69	5
FALSE	High	Master Protein	391331373	OrfID:c39824.graph_c0_6 E-value:0 Identity:313/516(60.66) Score:665 NR Annotation:PREDICTED: amine oxidase [flavin-containing]-like [Metaseiulus occidentalis] ####The description of the inputfile of Query Seq:[182 - 1762]	0	19.893	10.0569	6	12	6	1	527	59.2	7.74	High	High	High	High		0.947	0.654	0.764	0.691	0.806	1.167	-0.08	-0.61	-0.39	-0.53	-0.31	0.22	118.9	112.6	77.8	90.8	0.812	0	24.52	6
FALSE	High	Master Protein	241123077	OrfID:c39833.graph_c1_18 E-value:1.19554e-122 Identity:190/298(63.76) Score:362 NR Annotation:valacyclovir hydrolase, putative [Ixodes scapularis] ####The description of the inputfile of Query Seq:[2049 - 1150] (REVERSE SENSE)	0	9.824	12.6667	3	3	3	1	300	33	8.27	High	High	High	High		0.844	0.722	0.732	0.856	0.867	1.013	-0.24	-0.47	-0.45	-0.22	-0.21	0.02	121.3	102.4	87.6	88.7	0.501	0	6.98	3
FALSE	High	Master Protein	33521688	OrfID:c39838.graph_c0_2 E-value:1.41553e-72 Identity:103/122(84.43) Score:221 NR Annotation:NADH-ubiquinone oxidoreductase [Ixodes ricinus] ####The description of the inputfile of Query Seq:[100 - 465]	0	13.212	28.6885	3	7	3	1	122	14.3	10.04	High	High	High	High		0.292	0.137	0.097	0.469	0.334	0.713	-1.78	-2.87	-3.36	-1.09	-1.58	-0.49	262.2	76.5	35.8	25.5	1.783	0	17.83	3
FALSE	High	Master Protein	751211135	OrfID:c39842.graph_c0_25 E-value:0 Identity:365/633(57.66) Score:659 NR Annotation:PREDICTED: phosphatidylinositol-binding clathrin assembly protein LAP isoform X1 [Solenopsis invicta] ####The description of the inputfile of Query Seq:[3059 - 990] (REVERSE SENSE)	0	9.967	5.50725	4	4	4	1	690	71.1	7.02	High	High	High	High		1.276	1.051	1.007	0.824	0.789	0.958	0.35	0.07	0.01	-0.28	-0.34	-0.06	92.3	117.7	97	92.9	0.425	0	9.68	4
FALSE	High	Master Protein	241030856	OrfID:c39847.graph_c0_12 E-value:2.26635e-57 Identity:116/155(74.84) Score:190 NR Annotation:splicing factor SPF30, putative [Ixodes scapularis] ####The description of the inputfile of Query Seq:[1369 - 1881]	0	5.303	11.1111	2	3	2	1	171	18.7	10.24	High	High	High	High		1.055	0.964	0.921	0.914	0.874	0.956	0.08	-0.05	-0.12	-0.13	-0.2	-0.07	101.5	107.1	97.9	93.5	0.778	0	4.7	2
FALSE	High	Master Protein	241679736	OrfID:c39864.graph_c0_3 E-value:6.34874e-124 Identity:167/192(86.98) Score:358 NR Annotation:NADH:ubiquinone oxidoreductase, NDUFS8/23 kDa subunit, putative [Ixodes scapularis] ####The description of the inputfile of Query Seq:[18 - 635]	0	12.853	19.4175	3	7	3	1	206	23.1	5.97	High	High	High	High		0.813	0.651	0.683	0.801	0.84	1.049	-0.3	-0.62	-0.55	-0.32	-0.25	0.07	127.1	103.3	82.8	86.8	0.848	0	12.62	3
FALSE	High	Master Protein	646703509	OrfID:c39865.graph_c0_20 E-value:0 Identity:315/579(54.40) Score:594 NR Annotation:Putative ribosomal RNA methyltransferase nop2 [Zootermopsis nevadensis] ####The description of the inputfile of Query Seq:[1525 - 2] (REVERSE SENSE)	0	11.728	9.84252	4	5	4	1	508	57	5.52	High	High	High	High		1.092	1.062	1.019	0.972	0.933	0.96	0.13	0.09	0.03	-0.04	-0.1	-0.06	95.9	104.7	101.8	97.7	0.425	0	9.48	4
FALSE	High	Master Protein	195431316	OrfID:c39865.graph_c1_3 E-value:0 Identity:299/441(67.80) Score:635 NR Annotation:GK15777 [Drosophila willistoni] ####The description of the inputfile of Query Seq:[108 - 1715]	0	12.795	8.58209	4	4	4	1	536	59.4	9.69	High	High	High	High		1.117	0.927	1.012	0.83	0.906	1.092	0.16	-0.11	0.02	-0.27	-0.14	0.13	98.6	110.2	91.4	99.8	0.346	0	10.96	4
FALSE	High	Master Protein	405966878	OrfID:c39870.graph_c0_32 E-value:0 Identity:476/1084(43.91) Score:808 NR Annotation:SEC23-interacting protein [Crassostrea gigas] ####The description of the inputfile of Query Seq:[4116 - 1024] (REVERSE SENSE)	0	5.238	1.93986	2	2	2	1	1031	112.8	5.86	High	High	High	High		0.865	0.876	1.114	1.013	1.288	1.271	-0.21	-0.19	0.16	0.02	0.37	0.35	103.8	89.7	90.9	115.6	0.11	0	4.24	2
FALSE	High	Master Protein	241060955	OrfID:c39881.graph_c0_9 E-value:1.24935e-23 Identity:168/613(27.41) Score:112 NR Annotation:hypothetical protein IscW_ISCW001346 [Ixodes scapularis] ####The description of the inputfile of Query Seq:[234 - 2471]	0	27.478	9.24933	6	13	6	1	746	79.9	7.09	High	High	High	High		1.397	1.056	1.047	0.756	0.75	0.992	0.48	0.08	0.07	-0.4	-0.42	-0.01	88.9	124.2	93.9	93.1	0.638	0	26.27	6
FALSE	High	Master Protein	675373228	OrfID:c39908.graph_c0_15 E-value:9.14005e-138 Identity:196/279(70.25) Score:409 NR Annotation:Splicing factor, proline- and glutamine-rich, partial [Stegodyphus mimosarum] ####The description of the inputfile of Query Seq:[1833 - 382] (REVERSE SENSE)	0	89.085	27.686	15	38	14	1	484	55.6	7.75	High	High	High	High		1.588	1.561	1.817	0.983	1.145	1.164	0.67	0.64	0.86	-0.02	0.19	0.22	67.1	106.5	104.7	121.8	5.723	0	88.72	15
FALSE	High	Master Protein	391341518	OrfID:c39911.graph_c0_11 E-value:1.73484e-137 Identity:191/387(49.35) Score:407 NR Annotation:PREDICTED: chitinase domain-containing protein 1-like [Metaseiulus occidentalis] ####The description of the inputfile of Query Seq:[1485 - 313] (REVERSE SENSE)	0	19.227	9.97442	4	8	4	1	391	43.6	8.92	High	High	High	High		0.408	0.46	0.604	1.126	1.479	1.313	-1.29	-1.12	-0.73	0.17	0.56	0.39	161.8	66.1	74.4	97.7	0.931	0	20.95	4
FALSE	High	Master Protein	241833917	OrfID:c39933.graph_c0_15 E-value:0 Identity:266/285(93.33) Score:509 NR Annotation:golgi protein, putative [Ixodes scapularis] ####The description of the inputfile of Query Seq:[2244 - 1399] (REVERSE SENSE)	0	13.862	15.2482	3	5	3	1	282	32.3	6.6	High	High	High	High		1.157	1.152	1.298	0.995	1.121	1.127	0.21	0.2	0.38	-0.01	0.17	0.17	86.8	100.5	100	112.7	0.931	0	12.94	3
FALSE	High	Master Protein	391345877	OrfID:c39948.graph_c0_5 E-value:0 Identity:439/619(70.92) Score:908 NR Annotation:PREDICTED: twitchin-like [Metaseiulus occidentalis] ####The description of the inputfile of Query Seq:[27 - 1886]	0	25.171	10.8065	5	7	5	1	620	68.4	6.15	High	High	High	High		0.95	2.134	0.815	2.247	0.858	0.382	-0.07	1.09	-0.29	1.17	-0.22	-1.39	81.6	77.6	174.2	66.6	0.512	0	16.54	5
FALSE	High	Master Protein	241061206	OrfID:c39961.graph_c0_5 E-value:5.67234e-149 Identity:218/333(65.47) Score:436 NR Annotation:ribosomal protein S5, putative [Ixodes scapularis] ####The description of the inputfile of Query Seq:[16 - 1317]	0	6.062	6.91244	3	3	3	1	434	48.7	10.23	High	High	High	High		0.807	0.668	0.598	0.828	0.742	0.896	-0.31	-0.58	-0.74	-0.27	-0.43	-0.16	130.2	105	86.9	77.9	0.218	0	4.89	3
FALSE	High	Master Protein	242002406	OrfID:c39995.graph_c0_3 E-value:7.90316e-31 Identity:62/125(49.60) Score:115 NR Annotation:protein phosphatase 1, regulatory (inhibitor) subunit PPP1R2, putative [Ixodes scapularis] ####The description of the inputfile of Query Seq:[26 - 457]	0	8.781	21.5278	3	4	3	1	144	16.4	5.67	High	High	High	High		0.631	0.318	0.239	0.504	0.378	0.751	-0.66	-1.65	-2.07	-0.99	-1.4	-0.41	182.8	115.4	58.1	43.7	1.154	0	11.21	3
FALSE	High	Master Protein	242001588	OrfID:c39998.graph_c0_37 E-value:0 Identity:292/420(69.52) Score:600 NR Annotation:glutamine synthetase, putative [Ixodes scapularis] ####The description of the inputfile of Query Seq:[3423 - 2206] (REVERSE SENSE)	0	30.993	8.62069	4	17	4	1	406	45	7.9	High	High	High	High		1.636	2.049	3.998	1.252	2.444	1.952	0.71	1.03	2	0.32	1.29	0.96	46.1	75.4	94.4	184.2	1.31	0	46.93	4
FALSE	High	Master Protein	241647096	OrfID:c40005.graph_c0_5 E-value:1.85876e-61 Identity:132/265(49.81) Score:205 NR Annotation:conserved hypothetical protein [Ixodes scapularis] ####The description of the inputfile of Query Seq:[371 - 1162]	0	10.091	9.84848	2	4	2	1	264	28.2	4.86	High	High	High	High		0.966	0.793	0.915	0.82	0.947	1.154	-0.05	-0.33	-0.13	-0.29	-0.08	0.21	108.9	105.2	86.3	99.6	0.995	0	6.92	2
FALSE	High	Master Protein	241833897	OrfID:c40018.graph_c0_7 E-value:1.28961e-146 Identity:204/255(80.00) Score:421 NR Annotation:secreted protein, putative [Ixodes scapularis] ####The description of the inputfile of Query Seq:[414 - 1220]	0	16.932	16.7286	4	10	4	1	269	29.7	4.83	High	High	High	High		1.067	0.709	1.007	0.664	0.944	1.42	0.09	-0.5	0.01	-0.59	-0.08	0.51	105.8	112.8	75	106.5	1.371	0	19.08	4
FALSE	High	Master Protein	241743788	OrfID:c40021.graph_c0_28 E-value:0 Identity:377/674(55.93) Score:720 NR Annotation:conserved hypothetical protein [Ixodes scapularis] ####The description of the inputfile of Query Seq:[2341 - 209] (REVERSE SENSE)	0	27.296	9.70464	6	12	6	1	711	78.8	9.63	High	High	High	High		0.984	1.236	1.291	1.256	1.311	1.044	-0.02	0.31	0.37	0.33	0.39	0.06	88.7	87.3	109.6	114.4	0.551	0	22.15	6
FALSE	High	Master Protein	241598764	OrfID:c40022.graph_c0_24 E-value:0 Identity:277/411(67.40) Score:569 NR Annotation:limbic system-associated membrane protein, putative [Ixodes scapularis] ####The description of the inputfile of Query Seq:[3107 - 1626] (REVERSE SENSE)	0	14.676	9.31174	5	11	5	1	494	53.7	6.09	High	High	High	High		1.295	1.559	1.768	1.204	1.366	1.134	0.37	0.64	0.82	0.27	0.45	0.18	71.2	92.1	110.9	125.8	0.52	0	19.75	5
FALSE	High	Master Protein	676481740	OrfID:c40027.graph_c0_5 E-value:0 Identity:341/495(68.89) Score:728 NR Annotation:hypothetical protein LOTGIDRAFT_207043 [Lottia gigantea] ####The description of the inputfile of Query Seq:[187 - 1683]	0	60.749	27.6553	12	33	12	1	499	57.3	8.25	High	High	High	High		1.029	1.019	1.043	0.99	1.013	1.023	0.04	0.03	0.06	-0.01	0.02	0.03	97.8	100.6	99.7	101.9	1.88	0	74.61	12
FALSE	High	Master Protein	646720533	OrfID:c40028.graph_c0_2 E-value:1.09639e-143 Identity:193/309(62.46) Score:419 NR Annotation:Serine/threonine-protein phosphatase 2A regulatory subunit B&apos; [Zootermopsis nevadensis] ####The description of the inputfile of Query Seq:[156 - 1154]	0	9.051	10.2102	3	4	3	1	333	37.5	6.54	High	High	High	High		0.869	0.911	0.896	1.049	1.031	0.983	-0.2	-0.13	-0.16	0.07	0.04	-0.02	108.8	94.5	99.2	97.5	0.369	0	9.52	3
FALSE	High	Master Protein	241642277	OrfID:c40033.graph_c0_17 E-value:0 Identity:375/631(59.43) Score:756 NR Annotation:beta-galactosidase precursor, putative [Ixodes scapularis] ####The description of the inputfile of Query Seq:[2150 - 210] (REVERSE SENSE)	0	6.059	3.24575	2	3	2	1	647	71.6	6.65	High	High	High	High		2.111	2.526	4.66	1.197	2.208	1.845	1.08	1.34	2.22	0.26	1.14	0.88	38.8	82	98.1	181	0.233	0	3.67	2
FALSE	High	Master Protein	506969169	OrfID:c40034.graph_c1_17 E-value:5.21105e-22 Identity:42/71(59.15) Score:92 NR Annotation:mitochondrial intermembrane space import and assembly protein [Coptotermes formosanus] ####The description of the inputfile of Query Seq:[1179 - 874] (REVERSE SENSE)	0	9.783	31.3725	2	3	2	1	102	11.2	4.68	Not Found	Not Found	Not Found	Not Found																		1.683	0	6.28	2
FALSE	High	Master Protein	241614859	OrfID:c40043.graph_c0_23 E-value:0 Identity:295/350(84.29) Score:600 NR Annotation:failed axon connections, putative [Ixodes scapularis] ####The description of the inputfile of Query Seq:[2677 - 1553] (REVERSE SENSE)	0	14.783	15.4667	5	7	5	1	375	42.4	6.09	High	High	High	High		1.704	1.717	2.071	1.008	1.215	1.206	0.77	0.78	1.05	0.01	0.28	0.27	61.6	105	105.8	127.6	0.823	0	8.64	5
FALSE	High	Master Protein	675380763	OrfID:c40045.graph_c0_6 E-value:0 Identity:342/482(70.95) Score:696 NR Annotation:Septin-7, partial [Stegodyphus mimosarum] ####The description of the inputfile of Query Seq:[64 - 1512]	0	43.523	15.735	11	21	11	1	483	54.8	7.93	High	High	High	High		1.88	2.078	3.212	1.105	1.708	1.546	0.91	1.06	1.68	0.14	0.77	0.63	49	92	101.7	157.3	1.929	0	32.88	11
FALSE	High	Master Protein	241171270	OrfID:c40060.graph_c0_4 E-value:5.73321e-98 Identity:143/198(72.22) Score:291 NR Annotation:cyclophilin B precursor, putative [Ixodes scapularis] ####The description of the inputfile of Query Seq:[163 - 750]	0	58.993	31.6327	7	30	7	1	196	21	7.12	High	High	High	High		0.689	1.735	1.192	2.518	1.73	0.687	-0.54	0.8	0.25	1.33	0.79	-0.54	86.6	59.7	150.3	103.3	13.251	0	58.26	7
FALSE	High	Master Protein	241708836	OrfID:c40062.graph_c0_4 E-value:4.11837e-122 Identity:208/302(68.87) Score:360 NR Annotation:adaptin ear-binding coat-associated protein, putative [Ixodes scapularis] ####The description of the inputfile of Query Seq:[53 - 943]	0	13.052	12.4579	3	5	3	1	297	30.9	6.38	Not Found	Not Found	Not Found	Not Found																		0.931	0	7.98	3
FALSE	High	Master Protein	15076929	OrfID:c40071.graph_c0_8 E-value:5.28263e-77 Identity:107/161(66.46) Score:238 NR Annotation:gamma-interferon inducible lysosomal thiol reductase [Amblyomma americanum] ####The description of the inputfile of Query Seq:[253 - 975]	0	15.895	10.3734	2	23	2	1	241	26.8	6.33	High	High	High	High		2.036	2.151	2.471	1.056	1.214	1.149	1.03	1.1	1.31	0.08	0.28	0.2	52.2	106.4	112.3	129.1	1.054	0	35.47	2
FALSE	High	Master Protein	391342382	OrfID:c40072.graph_c0_45 E-value:0 Identity:690/967(71.35) Score:1426 NR Annotation:PREDICTED: alanine--tRNA ligase, cytoplasmic-like isoform 1 [Metaseiulus occidentalis] ####The description of the inputfile of Query Seq:[3446 - 546] (REVERSE SENSE)	0	80.03	20.1655	18	31	18	1	967	106.9	5.99	High	High	High	High		1	1.066	1.093	1.065	1.093	1.026	0	0.09	0.13	0.09	0.13	0.04	96.2	96.2	102.5	105.1	1.438	0	78.93	18
FALSE	High	Master Protein	325303820	OrfID:c40097.graph_c0_1 E-value:2.23035e-64 Identity:109/128(85.16) Score:206 NR Annotation:TPA: TPA_exp: histone 1 [Amblyomma variegatum] ####The description of the inputfile of Query Seq:[77 - 664]	0	106.605	46.9388	22	236	20	1	196	20.2	10.96	High	High	High	High		2.023	2.009	2.844	0.993	1.406	1.416	1.02	1.01	1.51	-0.01	0.49	0.5	50.8	102.8	102	144.4	241.446	2	473.01	22
FALSE	High	Master Protein	241853693	OrfID:c40099.graph_c0_6 E-value:0 Identity:356/472(75.42) Score:613 NR Annotation:eukaryotic translation initiation factor, putative [Ixodes scapularis] ####The description of the inputfile of Query Seq:[1224 - 2666]	0	70.44	28.0665	13	31	13	1	481	52.5	5.2	High	High	High	High		1.026	0.971	0.768	0.946	0.748	0.791	0.04	-0.04	-0.38	-0.08	-0.42	-0.34	106.2	109	103.2	81.6	3.532	0	70.52	13
FALSE	High	Master Protein	240952300	OrfID:c40108.graph_c0_28 E-value:0 Identity:292/339(86.14) Score:605 NR Annotation:embryonic polarity dorsal, putative [Ixodes scapularis] ####The description of the inputfile of Query Seq:[2926 - 1409] (REVERSE SENSE)	0	10.261	10.6719	4	4	4	1	506	55.1	6.48	High	High	High	High		1.022	1.049	1.128	1.027	1.104	1.075	0.03	0.07	0.17	0.04	0.14	0.1	95.3	97.3	99.9	107.5	0.374	0	6.85	4
FALSE	High	Master Protein	241174111	OrfID:c40125.graph_c0_18 E-value:3.63996e-166 Identity:235/281(83.63) Score:498 NR Annotation:glycogenin-1, putative [Ixodes scapularis] ####The description of the inputfile of Query Seq:[236 - 3040]	0	5.497	1.81818	2	2	2	1	935	100.6	5.36	High	High	High	High		1.061	1.064	1.228	1.003	1.158	1.155	0.08	0.09	0.3	0	0.21	0.21	91.9	97.5	97.7	112.9	0.103	0	3.6	2
FALSE	High	Master Protein	241829823	OrfID:c40134.graph_c0_7 E-value:0 Identity:524/813(64.45) Score:999 NR Annotation:nuclear pore complex protein Nup93, putative [Ixodes scapularis] ####The description of the inputfile of Query Seq:[163 - 2595]	0	26.41	9.98767	8	11	8	1	811	90.9	5.38	High	High	High	High		1.564	1.432	1.912	0.915	1.222	1.335	0.65	0.52	0.93	-0.13	0.29	0.42	67.7	105.9	96.9	129.4	0.425	0	24.33	8
FALSE	High	Master Protein	241833931	OrfID:c40135.graph_c0_7 E-value:0 Identity:270/320(84.38) Score:549 NR Annotation:electron transfer flavoprotein, alpha subunit, putative [Ixodes scapularis] ####The description of the inputfile of Query Seq:[170 - 1189]	0	84.622	44.7059	16	43	16	1	340	35.7	8.27	High	High	High	High		1.048	0.961	0.968	0.917	0.924	1.007	0.07	-0.06	-0.05	-0.12	-0.11	0.01	100.6	105.4	96.7	97.4	9	0	104.25	16
FALSE	High	Master Protein	240977914	OrfID:c40140.graph_c0_15 E-value:0 Identity:420/609(68.97) Score:808 NR Annotation:lamin, putative [Ixodes scapularis] ####The description of the inputfile of Query Seq:[2059 - 224] (REVERSE SENSE)	0	220.296	53.1046	37	122	37	1	612	70.3	6.57	High	High	High	High		1.532	2.017	2.604	1.317	1.7	1.291	0.62	1.01	1.38	0.4	0.77	0.37	55.9	85.7	112.8	145.6	20.923	0	294.61	37
FALSE	High	Master Protein	91076314	OrfID:c40142.graph_c0_3 E-value:0 Identity:344/522(65.90) Score:668 NR Annotation:PREDICTED: splicing factor 3A subunit 1 isoform X1 [Tribolium castaneum] ####The description of the inputfile of Query Seq:[126 - 2000]	0	29.045	15.84	9	13	9	1	625	69.5	5.07	High	High	High	High		2.043	2.104	2.266	1.03	1.109	1.077	1.03	1.07	1.18	0.04	0.15	0.11	54	110.2	113.5	122.3	1.009	0	18.4	9
FALSE	High	Master Protein	242002184	OrfID:c40148.graph_c0_2 E-value:4.0746e-83 Identity:140/180(77.78) Score:252 NR Annotation:arginine-rich protein, putative [Ixodes scapularis] ####The description of the inputfile of Query Seq:[296 - 835]	0	9.179	21.6667	4	7	4	1	180	20.4	5.78	High	High	High	High		0.336	0.193	0.126	0.574	0.375	0.653	-1.57	-2.37	-2.99	-0.8	-1.42	-0.62	241.6	81.3	46.7	30.5	2.162	0	16.64	4
FALSE	High	Master Protein	241177238	OrfID:c40150.graph_c0_6 E-value:0 Identity:371/481(77.13) Score:750 NR Annotation:ribophorin II, putative [Ixodes scapularis] ####The description of the inputfile of Query Seq:[101 - 2005]	0	11.383	5.03937	3	6	3	1	635	69.2	9.03	High	High	High	High		1.325	1.235	1.002	0.932	0.757	0.812	0.41	0.3	0	-0.1	-0.4	-0.3	87.7	116.2	108.3	87.9	0.266	0	12.22	3
FALSE	High	Master Protein	91087167	OrfID:c40156.graph_c0_3 E-value:2.86308e-109 Identity:157/304(51.64) Score:328 NR Annotation:PREDICTED: putative deoxyribonuclease TATDN1 [Tribolium castaneum] ####The description of the inputfile of Query Seq:[13 - 942]	0	9.045	7.41935	2	3	2	1	310	33.9	6.3	High	High	High	High		0.879	0.798	0.715	0.908	0.814	0.896	-0.19	-0.33	-0.48	-0.14	-0.3	-0.16	117.9	103.6	94.1	84.3	0.233	0	5.89	2
FALSE	High	Master Protein	675364210	OrfID:c40166.graph_c0_15 E-value:6.59169e-145 Identity:197/307(64.17) Score:422 NR Annotation:3-hydroxyisobutyrate dehydrogenase, mitochondrial, partial [Stegodyphus mimosarum] ####The description of the inputfile of Query Seq:[1235 - 240] (REVERSE SENSE)	0	31.526	15.3614	4	11	4	1	332	34.8	8.34	High	High	High	High		0.956	0.673	0.495	0.704	0.518	0.736	-0.07	-0.57	-1.01	-0.51	-0.95	-0.44	128	122.4	86.2	63.4	1.637	0	33.34	4
FALSE	High	Master Protein	676456801	OrfID:c40168.graph_c0_12 E-value:1.17675e-48 Identity:90/213(42.25) Score:169 NR Annotation:hypothetical protein LOTGIDRAFT_144857 [Lottia gigantea] ####The description of the inputfile of Query Seq:[986 - 336] (REVERSE SENSE)	0	24.665	36.8664	6	12	6	1	217	23.6	6.4	High	High	High	High		0.875	0.7	0.654	0.8	0.747	0.934	-0.19	-0.51	-0.61	-0.32	-0.42	-0.1	123.9	108.4	86.7	81	3.329	0	21.63	6
FALSE	High	Master Protein	241566010	OrfID:c40171.graph_c0_10 E-value:2.01466e-38 Identity:72/123(58.54) Score:136 NR Annotation:conserved hypothetical protein [Ixodes scapularis] ####The description of the inputfile of Query Seq:[462 - 97] (REVERSE SENSE)	0	7.823	28.6885	2	3	2	1	122	13.5	9.36	Not Found	Not Found	Not Found	Not Found																		0.668	0	9.4	2
FALSE	High	Master Protein	241721061	OrfID:c40185.graph_c0_20 E-value:6.00096e-53 Identity:80/136(58.82) Score:174 NR Annotation:ER protein with KEEL retention signal, putative [Ixodes scapularis] ####The description of the inputfile of Query Seq:[1542 - 991] (REVERSE SENSE)	0	16.685	23.3696	4	10	4	1	184	20.5	6.21	High	High	High	High		0.345	0.227	0.166	0.658	0.481	0.73	-1.54	-2.14	-2.59	-0.6	-1.06	-0.45	230.1	79.4	52.3	38.2	1.848	0	19.46	4
FALSE	High	Master Protein	241597908	OrfID:c40186.graph_c0_17 E-value:2.06796e-37 Identity:154/480(32.08) Score:155 NR Annotation:nuclear pore complex protein Nup205, putative [Ixodes scapularis] ####The description of the inputfile of Query Seq:[1791 - 265] (REVERSE SENSE)	0	9.123	9.62672	4	4	4	1	509	54.9	7.5	High	High	High	High		1.253	1.033	1.716	0.825	1.37	1.661	0.32	0.05	0.78	-0.28	0.45	0.73	80	100.2	82.6	137.2	0.425	0	4.78	4
FALSE	High	Master Protein	241597908	OrfID:c40186.graph_c1_12 E-value:4.3336e-175 Identity:270/436(61.93) Score:545 NR Annotation:nuclear pore complex protein Nup205, putative [Ixodes scapularis] ####The description of the inputfile of Query Seq:[1256 - 3] (REVERSE SENSE)	0.002	3.497	4.54545	2	2	2	1	418	46.1	5.63	High	High	High	High		1.099	1.193	1.332	1.086	1.212	1.116	0.14	0.25	0.41	0.12	0.28	0.16	86.5	95	103.2	115.2	0.194	0	3.6	2
FALSE	High	Master Protein	325303832	OrfID:c40190.graph_c0_9 E-value:4.97765e-127 Identity:203/215(94.42) Score:367 NR Annotation:TPA: TPA_exp: transcription factor [Amblyomma variegatum] ####The description of the inputfile of Query Seq:[928 - 260] (REVERSE SENSE)	0	54.321	29.5964	6	71	6	1	223	24.1	4.75	High	High	High	High		0.931	0.814	0.693	0.875	0.744	0.851	-0.1	-0.3	-0.53	-0.19	-0.43	-0.23	116.4	108.3	94.8	80.6	18.953	0	192.42	6
FALSE	High	Master Protein	749753281	OrfID:c40214.graph_c1_18 E-value:1.73246e-116 Identity:195/373(52.28) Score:350 NR Annotation:PREDICTED: LIM and SH3 domain protein Lasp [Harpegnathos saltator] ####The description of the inputfile of Query Seq:[1999 - 896] (REVERSE SENSE)	0	10.056	7.06522	3	4	3	1	368	41	6.61	High	High	High	High		1.036	0.817	0.615	0.788	0.594	0.753	0.05	-0.29	-0.7	-0.34	-0.75	-0.41	115.3	119.5	94.2	71	0.624	0	8.95	3
FALSE	High	Master Protein	391329025	OrfID:c40228.graph_c0_23 E-value:1.19588e-85 Identity:131/210(62.38) Score:261 NR Annotation:PREDICTED: ATP synthase subunit O, mitochondrial-like [Metaseiulus occidentalis] ####The description of the inputfile of Query Seq:[3038 - 2385] (REVERSE SENSE)	0	46.244	31.6514	11	27	11	1	218	23.6	9.6	High	High	High	High		0.659	0.543	0.501	0.824	0.761	0.923	-0.6	-0.88	-1	-0.28	-0.39	-0.12	148	97.5	80.3	74.2	6.627	0	75.46	11
FALSE	High	Master Protein	241358643	OrfID:c40233.graph_c0_3 E-value:3.51829e-108 Identity:152/206(73.79) Score:318 NR Annotation:flavonol reductase/cinnamoyl-CoA reductase, putative [Ixodes scapularis] ####The description of the inputfile of Query Seq:[214 - 834]	0	43.114	41.5459	9	22	9	1	207	22.7	7.12	High	High	High	High		0.844	0.879	0.82	1.042	0.972	0.932	-0.25	-0.19	-0.29	0.06	-0.04	-0.1	112.9	95.2	99.3	92.6	5.494	0	56.41	9
FALSE	High	Master Protein	241746058	OrfID:c40237.graph_c0_17 E-value:1.31055e-124 Identity:231/455(50.77) Score:378 NR Annotation:secreted protein, putative [Ixodes scapularis] ####The description of the inputfile of Query Seq:[2060 - 807] (REVERSE SENSE)	0	13.566	8.85167	4	7	4	1	418	45.3	5.52	High	High	High	High		2.135	3.898	1.533	1.826	0.718	0.393	1.09	1.96	0.62	0.87	-0.48	-1.35	46.7	99.7	182	71.6	0.389	0	9.91	4
FALSE	High	Master Protein	241029428	OrfID:c40244.graph_c1_3 E-value:2.27221e-112 Identity:174/291(59.79) Score:342 NR Annotation:adipophilin, putative [Ixodes scapularis] ####The description of the inputfile of Query Seq:[92 - 1342]	0	24.199	23.2614	7	12	7	1	417	44.7	5.78	High	High	High	High		1.525	1.783	3.324	1.169	2.18	1.864	0.61	0.83	1.73	0.23	1.12	0.9	52.4	79.9	93.5	174.2	1.228	0	17.6	7
FALSE	High	Master Protein	241794224	OrfID:c40260.graph_c0_5 E-value:0 Identity:704/807(87.24) Score:1339 NR Annotation:Myb transforming protein, putative [Ixodes scapularis] ####The description of the inputfile of Query Seq:[161 - 2563]	0	10.059	3.49563	3	6	3	1	801	91	7.75	High	High	High	High		1.754	1.917	2.419	1.093	1.379	1.262	0.81	0.94	1.27	0.13	0.46	0.34	56.4	99	108.2	136.5	0.207	0	14.6	3
FALSE	High	Master Protein	241556246	OrfID:c40262.graph_c0_7 E-value:0 Identity:436/495(88.08) Score:870 NR Annotation:chaperonin complex component, TCP-1 delta subunit, putative [Ixodes scapularis] ####The description of the inputfile of Query Seq:[1762 - 155] (REVERSE SENSE)	0	75.749	25.7463	14	45	13	1	536	57.3	7.93	High	High	High	High		1.098	0.945	0.942	0.86	0.858	0.998	0.13	-0.08	-0.09	-0.22	-0.22	0	100.4	110.2	94.8	94.6	3.748	0	111.92	14
FALSE	High	Master Protein	241998518	OrfID:c40268.graph_c0_6 E-value:0 Identity:399/652(61.20) Score:614 NR Annotation:staufen, putative [Ixodes scapularis] ####The description of the inputfile of Query Seq:[239 - 2137]	0	11.592	7.26698	4	4	4	1	633	67	9.74	High	High	High	High		1.342	1.123	1.033	0.837	0.77	0.92	0.42	0.17	0.05	-0.26	-0.38	-0.12	88.9	119.4	99.9	91.9	0.266	0	8.43	4
FALSE	High	Master Protein	241247304	OrfID:c40281.graph_c0_4 E-value:0 Identity:356/563(63.23) Score:606 NR Annotation:zinc finger protein, putative [Ixodes scapularis] ####The description of the inputfile of Query Seq:[114 - 1676]	0	93.575	30.5182	16	63	16	1	521	55.1	8.31	High	High	High	High		0.753	0.62	0.539	0.823	0.716	0.87	-0.41	-0.69	-0.89	-0.28	-0.48	-0.2	137.4	103.4	85.1	74.1	5.136	0	152.88	16
FALSE	High	Master Protein	325302722	OrfID:c40291.graph_c0_10 E-value:9.07903e-62 Identity:89/115(77.39) Score:194 NR Annotation:TPA: TPA_exp: thioredoxin [Amblyomma variegatum] ####The description of the inputfile of Query Seq:[1140 - 700] (REVERSE SENSE)	0	79.478	46.2585	10	61	10	1	147	16.1	5.99	High	High	High	High		0.51	0.582	0.452	1.141	0.886	0.777	-0.97	-0.78	-1.15	0.19	-0.17	-0.36	157.2	80.2	91.5	71.1	23.245	0	153.9	10
FALSE	High	Master Protein	241742352	OrfID:c40296.graph_c0_33 E-value:0 Identity:474/729(65.02) Score:1005 NR Annotation:glycosyl hydralase, sucrase-isomaltase, putative [Ixodes scapularis] ####The description of the inputfile of Query Seq:[2888 - 102] (REVERSE SENSE)	0	41.747	10.3337	8	42	8	1	929	104.8	6.44	High	High	High	High		1.177	1.675	2.474	1.423	2.103	1.478	0.23	0.74	1.31	0.51	1.07	0.56	63.2	74.4	105.9	156.5	0.778	0	87.79	8
FALSE	High	Master Protein	241744740	OrfID:c40301.graph_c0_9 E-value:2.39704e-126 Identity:172/196(87.76) Score:364 NR Annotation:alkyl hydroperoxide reductase, thiol specific antioxidant, putative [Ixodes scapularis] ####The description of the inputfile of Query Seq:[686 - 96] (REVERSE SENSE)	0	65.041	31.4721	9	97	6	1	197	22.3	7.3	High	High	High	High		0.619	0.465	0.421	0.75	0.68	0.907	-0.69	-1.11	-1.25	-0.41	-0.56	-0.14	159.7	98.9	74.2	67.3	23.245	4	248.3	9
FALSE	High	Master Protein	241114449	OrfID:c40306.graph_c0_6 E-value:7.69912e-116 Identity:160/229(69.87) Score:344 NR Annotation:enoyl-CoA hydratase, putative [Ixodes scapularis] ####The description of the inputfile of Query Seq:[835 - 146] (REVERSE SENSE)	0	14.261	24.3478	5	9	5	1	230	25.7	7.14	High	High	High	High		0.631	0.518	0.518	0.82	0.821	1.001	-0.66	-0.95	-0.95	-0.29	-0.28	0	150	94.7	77.6	77.7	1.424	0	12.56	5
FALSE	High	Master Protein	241114449	OrfID:c40306.graph_c1_5 E-value:7.18855e-48 Identity:78/130(60.00) Score:166 NR Annotation:enoyl-CoA hydratase, putative [Ixodes scapularis] ####The description of the inputfile of Query Seq:[527 - 997]	0	23.942	19.1083	3	18	3	1	157	17.1	8.98	Not Found	Not Found	Not Found	Not Found																		2.162	0	32.09	3
FALSE	High	Master Protein	325303794	OrfID:c40307.graph_c0_1 E-value:1.78887e-78 Identity:116/131(88.55) Score:236 NR Annotation:TPA: TPA_exp: fatty acid-binding protein FABP [Amblyomma variegatum] ####The description of the inputfile of Query Seq:[343 - 735]	0	56.624	77.0992	11	40	11	1	131	14.7	7.33	High	High	High	High		0.614	0.725	0.471	1.182	0.768	0.65	-0.7	-0.46	-1.09	0.24	-0.38	-0.62	142.3	87.4	103.2	67.1	42.288	0	69.94	11
FALSE	High	Master Protein	241717137	OrfID:c40311.graph_c0_28 E-value:4.97732e-139 Identity:192/271(70.85) Score:404 NR Annotation:enoyl-CoA hydratase, putative [Ixodes scapularis] ####The description of the inputfile of Query Seq:[2862 - 1933] (REVERSE SENSE)	0	17.844	18.3871	5	9	5	1	310	33.7	8.44	High	High	High	High		1.087	0.77	0.787	0.709	0.725	1.023	0.12	-0.38	-0.34	-0.5	-0.46	0.03	109.8	119.3	84.5	86.4	0.931	0	15.35	5
FALSE	High	Master Protein	242001686	OrfID:c40317.graph_c0_6 E-value:5.54267e-152 Identity:216/259(83.40) Score:433 NR Annotation:short-chain alcohol dehydrogenase, putative [Ixodes scapularis] ####The description of the inputfile of Query Seq:[819 - 40] (REVERSE SENSE)	0	62.175	48.8462	12	32	12	1	260	27.3	8.57	High	High	High	High		0.395	0.406	0.285	1.026	0.721	0.702	-1.34	-1.3	-1.81	0.04	-0.47	-0.51	191.8	75.8	77.8	54.6	7.799	0	73.4	12
FALSE	High	Master Protein	241738509	OrfID:c40328.graph_c0_14 E-value:4.91929e-89 Identity:175/436(40.14) Score:289 NR Annotation:hypothetical protein IscW_ISCW012380 [Ixodes scapularis] ####The description of the inputfile of Query Seq:[1527 - 112] (REVERSE SENSE)	0	50.247	16.9492	8	34	8	1	472	51.8	7.81	High	High	High	High		1.648	2.292	3.122	1.391	1.894	1.362	0.72	1.2	1.64	0.48	0.92	0.45	49.6	81.8	113.7	154.9	2.631	0	84.38	8
FALSE	High	Master Protein	692139781	OrfID:c40336.graph_c0_14 E-value:0 Identity:339/424(79.95) Score:701 NR Annotation:glycosyl hydrolase 18-like chitinase long isoform [Amblyomma americanum] ####The description of the inputfile of Query Seq:[1472 - 168] (REVERSE SENSE)	0	7.347	5.51724	3	10	3	1	435	48.5	5.82	High	High	High	High		0.957	3.01	2.137	3.144	2.232	0.71	-0.06	1.59	1.1	1.65	1.16	-0.49	56.3	53.9	169.5	120.3	0.304	0	24.36	3
FALSE	High	Master Protein	241640414	OrfID:c40347.graph_c0_13 E-value:1.41683e-48 Identity:113/163(69.33) Score:185 NR Annotation:conserved hypothetical protein [Ixodes scapularis] ####The description of the inputfile of Query Seq:[53 - 2698]	0	13.659	5.21542	3	9	3	1	882	94.5	4.64	High	High	High	High		0.68	0.766	0.777	1.126	1.143	1.014	-0.56	-0.39	-0.36	0.17	0.19	0.02	124.1	84.4	95.1	96.4	0.299	0	11.24	3
FALSE	High	Master Protein	241567306	OrfID:c40352.graph_c0_7 E-value:2.75158e-59 Identity:137/287(47.74) Score:208 NR Annotation:hypothetical protein IscW_ISCW024474 [Ixodes scapularis] ####The description of the inputfile of Query Seq:[57 - 1994]	0	61.217	19.8142	13	25	13	1	646	68.6	5.24	High	High	High	High		1.147	1.117	1.249	0.974	1.089	1.117	0.2	0.16	0.32	-0.04	0.12	0.16	88.6	101.7	99	110.7	1.907	0	58.74	13
FALSE	High	Master Protein	241631838	OrfID:c40359.graph_c0_11 E-value:0 Identity:297/490(60.61) Score:639 NR Annotation:neuronal cell adhesion molecule, putative [Ixodes scapularis] ####The description of the inputfile of Query Seq:[87 - 1721]	0	16.584	7.70642	3	4	3	1	545	59.8	5.86	Not Found	Not Found	High	High			100	100	100	100	0.96		6.64	6.64	6.64	6.64	-0.06			204.1	195.9	0.334	0	11.69	3
FALSE	High	Master Protein	646723477	OrfID:c40370.graph_c0_16 E-value:1.13284e-178 Identity:236/306(77.12) Score:506 NR Annotation:Mitochondrial 2-oxoglutarate/malate carrier protein [Zootermopsis nevadensis] ####The description of the inputfile of Query Seq:[2219 - 1266] (REVERSE SENSE)	0	24.711	17.2956	7	11	7	1	318	34.5	9.94	High	High	High	High		0.666	0.506	0.447	0.76	0.671	0.883	-0.59	-0.98	-1.16	-0.4	-0.58	-0.18	152.8	101.7	77.3	68.2	1.154	0	27.69	7
FALSE	High	Master Protein	169159125	OrfID:c40373.graph_c0_4 E-value:4.11173e-113 Identity:170/215(79.07) Score:361 NR Annotation:Vitellogenin-2 [Haemaphysalis longicornis] ####The description of the inputfile of Query Seq:[611 - 1255]	0	24.612	20.9302	4	11	4	1	215	24.3	6.64	High	High	High	High		1.561	1.384	0.834	0.887	0.534	0.603	0.64	0.47	-0.26	-0.17	-0.9	-0.73	83.7	130.6	115.9	69.8	1.512	0	30.1	4
FALSE	High	Master Protein	241622203	OrfID:c40392.graph_c0_6 E-value:6.98133e-72 Identity:120/210(57.14) Score:236 NR Annotation:RNA-binding protein musashi, putative [Ixodes scapularis] ####The description of the inputfile of Query Seq:[135 - 1511]	0	28.54	19.39	9	13	9	1	459	50	10.04	High	High	High	High		1.447	1.928	1.735	1.333	1.199	0.9	0.53	0.95	0.79	0.41	0.26	-0.15	65.5	94.7	126.2	113.6	1.395	0	24.62	9
FALSE	High	Master Protein	443689599	OrfID:c40395.graph_c0_7 E-value:0 Identity:280/408(68.63) Score:602 NR Annotation:hypothetical protein CAPTEDRAFT_165111 [Capitella teleta] ####The description of the inputfile of Query Seq:[214 - 1476]	0	23.79	15.677	6	8	6	1	421	47.3	6.55	High	High	High	High		0.879	2.884	1.197	3.279	1.361	0.415	-0.19	1.53	0.26	1.71	0.44	-1.27	67.1	59	193.5	80.3	0.859	0	20.73	6
FALSE	High	Master Protein	241587680	OrfID:c40406.graph_c0_10 E-value:0 Identity:436/456(95.61) Score:900 NR Annotation:conserved hypothetical protein [Ixodes scapularis] ####The description of the inputfile of Query Seq:[1472 - 105] (REVERSE SENSE)	0	24.489	15.7895	7	13	7	1	456	50.3	6.57	High	High	High	High		1.214	1.301	1.28	1.071	1.054	0.984	0.28	0.38	0.36	0.1	0.08	-0.02	83.4	101.3	108.5	106.8	1.462	0	20.73	7
FALSE	High	Master Protein	270014908	OrfID:c40407.graph_c0_9 E-value:0 Identity:695/1052(66.06) Score:1455 NR Annotation:hypothetical protein TcasGA2_TC011512 [Tribolium castaneum] ####The description of the inputfile of Query Seq:[239 - 3424]	0	112.584	20.7156	21	69	21	1	1062	117.1	5.85	High	High	High	High		1.277	1.476	1.702	1.156	1.333	1.153	0.35	0.56	0.77	0.21	0.41	0.21	73.3	93.6	108.2	124.8	1.982	0	163.09	21
FALSE	High	Master Protein	675373208	OrfID:c40409.graph_c0_2 E-value:2.65148e-73 Identity:118/136(86.76) Score:243 NR Annotation:Bromodomain-containing protein 2, partial [Stegodyphus mimosarum] ####The description of the inputfile of Query Seq:[267 - 758]	0	9.017	17.0732	2	4	2	1	164	17.9	8.07	High	High	High	High		1.47	1.102	1.262	0.75	0.859	1.145	0.56	0.14	0.34	-0.42	-0.22	0.2	82.7	121.6	91.2	104.4	1.154	0	4.12	2
FALSE	High	Master Protein	675373208	OrfID:c40409.graph_c1_13 E-value:0 Identity:335/608(55.10) Score:553 NR Annotation:Bromodomain-containing protein 2, partial [Stegodyphus mimosarum] ####The description of the inputfile of Query Seq:[678 - 2516]	0	7.086	4.73083	3	3	3	1	613	66.1	9.39	High	High	High	High		1.212	1.067	1.191	0.88	0.982	1.116	0.28	0.09	0.25	-0.18	-0.03	0.16	89.5	108.5	95.5	106.6	0.241	0	7.19	3
FALSE	High	Master Protein	241708920	OrfID:c40419.graph_c0_15 E-value:0 Identity:342/378(90.48) Score:706 NR Annotation:small GTPase involved in nuclear protein import, putative [Ixodes scapularis] ####The description of the inputfile of Query Seq:[1505 - 360] (REVERSE SENSE)	0	17.594	12.5654	5	8	5	1	382	42.7	4.78	High	High	High	High		1.71	1.67	2.018	0.977	1.18	1.208	0.77	0.74	1.01	-0.03	0.24	0.27	62.5	106.9	104.4	126.2	0.823	0	8.84	5
FALSE	High	Master Protein	241836190	OrfID:c40433.graph_c0_18 E-value:1.45632e-160 Identity:298/627(47.53) Score:494 NR Annotation:hypothetical protein IscW_ISCW023296 [Ixodes scapularis] ####The description of the inputfile of Query Seq:[125 - 2839]	0	31.738	6.62983	5	25	5	1	905	97.8	6.65	High	High	High	High		2.422	2.625	3.128	1.084	1.292	1.191	1.28	1.39	1.65	0.12	0.37	0.25	43.6	105.6	114.5	136.4	0.535	0	56.8	5
FALSE	High	Master Protein	241607890	OrfID:c40434.graph_c0_9 E-value:4.21682e-53 Identity:152/333(45.65) Score:197 NR Annotation:conserved hypothetical protein [Ixodes scapularis] ####The description of the inputfile of Query Seq:[1202 - 3] (REVERSE SENSE)	0	14.805	13.75	4	9	4	1	400	41.9	4.2	High	High	High	High		0.487	0.575	0.642	1.18	1.319	1.117	-1.04	-0.8	-0.64	0.24	0.4	0.16	147.9	72.1	85.1	95	0.848	0	15.93	4
FALSE	High	Master Protein	240957931	OrfID:c40436.graph_c0_15 E-value:0 Identity:457/717(63.74) Score:883 NR Annotation:exocyst componenet sec8, putative [Ixodes scapularis] ####The description of the inputfile of Query Seq:[101 - 3322]	0.001	4.279	1.39665	2	2	2	1	1074	120.7	6.11	High	High	High	High		1.175	1.067	1.259	0.907	1.071	1.181	0.23	0.09	0.33	-0.14	0.1	0.24	88.9	104.5	94.8	111.9	0.08	0	1.62	2
FALSE	High	Master Protein	675386563	OrfID:c40438.graph_c0_21 E-value:0 Identity:546/601(90.85) Score:1140 NR Annotation:ATP-binding cassette sub-family E member 1, partial [Stegodyphus mimosarum] ####The description of the inputfile of Query Seq:[2120 - 318] (REVERSE SENSE)	0	22.389	8.48586	7	10	7	1	601	67.6	8.07	High	High	High	High		0.876	0.739	0.76	0.843	0.868	1.029	-0.19	-0.44	-0.4	-0.25	-0.2	0.04	118.5	103.8	87.5	90.1	0.701	0	18.86	7
FALSE	High	Master Protein	675386503	OrfID:c40445.graph_c0_35 E-value:0 Identity:385/451(85.37) Score:829 NR Annotation:Tubulin gamma-1 chain, partial [Stegodyphus mimosarum] ####The description of the inputfile of Query Seq:[3684 - 2317] (REVERSE SENSE)	0	5.653	3.72807	2	5	2	1	456	51.3	6.54	High	High	High	High		1.139	1.367	1.535	1.2	1.347	1.123	0.19	0.45	0.62	0.26	0.43	0.17	79.3	90.4	108.5	121.8	0.202	0	9.74	2
FALSE	High	Master Protein	675374933	OrfID:c40446.graph_c0_27 E-value:1.06097e-140 Identity:184/275(66.91) Score:407 NR Annotation:Purine nucleoside phosphorylase, partial [Stegodyphus mimosarum] ####The description of the inputfile of Query Seq:[2411 - 1515] (REVERSE SENSE)	0	53.286	28.7625	9	39	9	1	299	32.8	8.1	High	High	High	High		0.359	0.997	0.452	2.778	1.259	0.453	-1.48	0	-1.15	1.47	0.33	-1.14	142.5	51.1	142	64.4	9	0	89.21	9
FALSE	High	Master Protein	241042403	OrfID:c40454.graph_c0_7 E-value:0 Identity:373/490(76.12) Score:762 NR Annotation:Coronin, putative [Ixodes scapularis] ####The description of the inputfile of Query Seq:[269 - 2080]	0	19.056	5.29801	4	10	4	1	604	67.6	8.02	High	High	High	High		1.458	1.312	1.355	0.9	0.93	1.033	0.54	0.39	0.44	-0.15	-0.11	0.05	78.1	113.8	102.4	105.8	0.546	0	19.13	4
FALSE	High	Master Protein	241626042	OrfID:c40458.graph_c0_5 E-value:0 Identity:408/712(57.30) Score:630 NR Annotation:hypothetical protein IscW_ISCW020520 [Ixodes scapularis] ####The description of the inputfile of Query Seq:[86 - 2005]	0	28.097	13.4375	7	13	7	1	640	69.4	8.68	High	High	High	High		0.649	0.447	0.392	0.689	0.604	0.877	-0.62	-1.16	-1.35	-0.54	-0.73	-0.19	160.8	104.3	71.8	63	0.604	0	36.22	7
FALSE	High	Master Protein	241999032	OrfID:c40460.graph_c0_12 E-value:1.76285e-40 Identity:90/239(37.66) Score:150 NR Annotation:acid methyltransferase, putative [Ixodes scapularis] ####The description of the inputfile of Query Seq:[1002 - 76] (REVERSE SENSE)	0	11.939	19.4175	4	7	4	1	309	34.7	6.55	High	High	High	High		0.56	18.597	16.805	33.191	29.994	0.904	-0.84	4.22	4.07	5.05	4.91	-0.15	10.8	6.1	201.2	181.9	0.833	0	1.85	4
FALSE	High	Master Protein	240972673	OrfID:c40474.graph_c0_23 E-value:0 Identity:318/543(58.56) Score:575 NR Annotation:Ran GTPase-activating protein, putative [Ixodes scapularis] ####The description of the inputfile of Query Seq:[2378 - 666] (REVERSE SENSE)	0	23.181	12.0841	7	10	7	1	571	60.8	5.1	High	High	High	High		1.154	1.243	1.444	1.077	1.251	1.162	0.21	0.31	0.53	0.11	0.32	0.22	82.6	95.4	102.7	119.3	0.546	0	19.14	7
FALSE	High	Master Protein	712430330	OrfID:c40476.graph_c0_15 E-value:0 Identity:404/560(72.14) Score:877 NR Annotation:phosphoglucomutase, partial [Rhipicephalus microplus] ####The description of the inputfile of Query Seq:[1925 - 246] (REVERSE SENSE)	0	28.422	9.10714	4	15	4	1	560	61.4	6.96	High	High	High	High		1.197	0.885	1.401	0.739	1.17	1.584	0.26	-0.18	0.49	-0.44	0.23	0.66	89.2	106.8	78.9	125	0.655	0	32.28	4
FALSE	High	Master Protein	675385733	OrfID:c40481.graph_c0_4 E-value:0 Identity:341/544(62.68) Score:563 NR Annotation:Double-strand-break repair protein rad21-like protein, partial [Stegodyphus mimosarum] ####The description of the inputfile of Query Seq:[241 - 1872]	0	7.057	5.51471	2	3	2	1	544	56.7	4.68	High	High	High	High		1.14	1.228	1.416	1.077	1.242	1.153	0.19	0.3	0.5	0.11	0.31	0.21	83.6	95.3	102.7	118.4	0.274	0	7.06	2
FALSE	High	Master Protein	675372928	OrfID:c40486.graph_c0_25 E-value:0 Identity:292/607(48.11) Score:588 NR Annotation:DDB1- and CUL4-associated factor 8, partial [Stegodyphus mimosarum] ####The description of the inputfile of Query Seq:[2538 - 565] (REVERSE SENSE)	0	7.188	2.12766	2	2	2	1	658	73.5	5.15	Not Found	Not Found	Not Found	Not Found																		0.15	0	6.93	2
FALSE	High	Master Protein	675364731	OrfID:c40490.graph_c0_19 E-value:1.06585e-46 Identity:80/130(61.54) Score:157 NR Annotation:Ubiquitin-like protein 4A, partial [Stegodyphus mimosarum] ####The description of the inputfile of Query Seq:[2182 - 1685] (REVERSE SENSE)	0	25.919	34.9398	4	9	4	1	166	17.8	5.16	Not Found	Not Found	Not Found	Not Found																		2.511	0	33.11	4
FALSE	High	Master Protein	675385631	OrfID:c40496.graph_c0_17 E-value:0 Identity:346/515(67.18) Score:706 NR Annotation:Eukaryotic translation initiation factor 3 subunit L, partial [Stegodyphus mimosarum] ####The description of the inputfile of Query Seq:[1750 - 134] (REVERSE SENSE)	0	27.37	10.2041	7	10	7	1	539	62.9	6.8	High	High	High	High		0.885	0.704	0.579	0.796	0.655	0.823	-0.18	-0.51	-0.79	-0.33	-0.61	-0.28	126.3	111.7	88.9	73.1	0.911	0	19.22	7
FALSE	High	Master Protein	325302786	OrfID:c40501.graph_c0_15 E-value:2.89526e-82 Identity:130/196(66.33) Score:252 NR Annotation:TPA: TPA_exp: hypothetical secreted protein 1652 [Amblyomma variegatum] ####The description of the inputfile of Query Seq:[854 - 195] (REVERSE SENSE)	0	12.182	16.3636	4	5	4	1	220	25	8.68	High	High	High	High		1.514	1.804	1.888	1.191	1.247	1.047	0.6	0.85	0.92	0.25	0.32	0.07	64.5	97.6	116.2	121.7	1.054	0	12.12	4
FALSE	High	Master Protein	675371556	OrfID:c40506.graph_c0_12 E-value:1.24813e-166 Identity:219/311(70.42) Score:478 NR Annotation:Serine-threonine kinase receptor-associated protein, partial [Stegodyphus mimosarum] ####The description of the inputfile of Query Seq:[1195 - 110] (REVERSE SENSE)	0	39.596	27.6243	8	20	8	1	362	39	5.67	High	High	High	High		1.226	1.22	1.138	0.995	0.928	0.932	0.29	0.29	0.19	-0.01	-0.11	-0.1	87.2	107	106.5	99.3	2.728	0	37.6	8
FALSE	High	Master Protein	241691950	OrfID:c40509.graph_c0_6 E-value:0 Identity:565/662(85.35) Score:1155 NR Annotation:histidine ammonia lyase, putative [Ixodes scapularis] ####The description of the inputfile of Query Seq:[199 - 2169]	0	6.61	3.04414	2	4	2	1	657	72.6	6.77	High	High	High	High		0.283	0.448	0.56	1.585	1.978	1.248	-1.82	-1.16	-0.84	0.66	0.98	0.32	174.6	49.4	78.3	97.7	0.141	0	6.03	2
FALSE	High	Master Protein	675367371	OrfID:c40526.graph_c0_7 E-value:0 Identity:431/578(74.57) Score:938 NR Annotation:Electron transfer flavoprotein-ubiquinone oxidoreductase, mitochondrial, partial [Stegodyphus mimosarum] ####The description of the inputfile of Query Seq:[20 - 1837]	0	19.326	12.2112	6	8	6	1	606	67.2	7.43	High	High	High	High		0.888	0.738	0.838	0.831	0.944	1.136	-0.17	-0.44	-0.26	-0.27	-0.08	0.18	115.5	102.5	85.2	96.8	0.496	0	19.12	6
FALSE	High	Master Protein	240981134	OrfID:c40537.graph_c0_22 E-value:0 Identity:359/517(69.44) Score:736 NR Annotation:mannose-binding endoplasmic reticulum-golgi intermediate compartment lectin [Ixodes scapularis] ####The description of the inputfile of Query Seq:[2802 - 1261] (REVERSE SENSE)	0	32.119	10.7004	6	16	6	1	514	57.1	6.84	High	High	High	High		0.927	0.835	0.765	0.902	0.826	0.916	-0.11	-0.26	-0.39	-0.15	-0.28	-0.13	113.4	105.1	94.7	86.8	1.395	0	36.11	6
FALSE	High	Master Protein	241997534	OrfID:c40542.graph_c0_30 E-value:0 Identity:532/605(87.93) Score:1098 NR Annotation:vacuolar protein-sorting protein, putative [Ixodes scapularis] ####The description of the inputfile of Query Seq:[2986 - 890] (REVERSE SENSE)	0.001	5.134	4.14878	2	3	2	1	699	81.8	5.66	High	High	High	High		1.174	0.863	1.382	0.735	1.177	1.602	0.23	-0.21	0.47	-0.44	0.24	0.68	90.5	106.3	78.1	125.1	0.108	0	0	2
FALSE	High	Master Protein	241671135	OrfID:c40551.graph_c0_23 E-value:6.07967e-31 Identity:54/56(96.43) Score:113 NR Annotation:alternative splicing factor SRp20/9G8, putative [Ixodes scapularis] ####The description of the inputfile of Query Seq:[2638 - 2378] (REVERSE SENSE)	0	11.695	26.4368	4	12	4	1	87	9.9	5.03	High	High	High	High		1.038	1.033	1.383	0.996	1.333	1.338	0.05	0.05	0.47	-0.01	0.41	0.42	89.8	93.2	92.8	124.2	4.179	0	26.02	4
FALSE	High	Master Protein	241671135	OrfID:c40551.graph_c0_37 E-value:1.24761e-26 Identity:55/66(83.33) Score:105 NR Annotation:alternative splicing factor SRp20/9G8, putative [Ixodes scapularis] ####The description of the inputfile of Query Seq:[897 - 397] (REVERSE SENSE)	0	11.572	13.1737	3	8	3	1	167	18.6	11.53	High	High	High	High		1.19	1.199	1.609	1.008	1.352	1.342	0.25	0.26	0.69	0.01	0.44	0.42	80	95.2	96	128.8	1.783	0	18.04	3
FALSE	High	Master Protein	676486682	OrfID:c40571.graph_c0_17 E-value:9.61932e-168 Identity:260/532(48.87) Score:503 NR Annotation:hypothetical protein LOTGIDRAFT_221393 [Lottia gigantea] ####The description of the inputfile of Query Seq:[1677 - 1] (REVERSE SENSE)	0	10.999	9.66011	4	7	4	1	559	59.2	7.61	High	High	High	High		1.235	3.308	2.089	2.678	1.691	0.631	0.3	1.73	1.06	1.42	0.76	-0.66	52.4	64.7	173.4	109.5	0.301	0	9.86	4
FALSE	High	Master Protein	612408881	OrfID:c40572.graph_c0_40 E-value:0 Identity:400/409(97.80) Score:837 NR Annotation:actin-related protein 3 [Dermacentor variabilis] ####The description of the inputfile of Query Seq:[3963 - 2710] (REVERSE SENSE)	0	15.528	11.0048	4	16	4	1	418	47.1	6.47	High	High	High	High		0.85	0.561	0.471	0.661	0.554	0.839	-0.24	-0.83	-1.09	-0.6	-0.85	-0.25	138.8	117.9	77.9	65.3	0.65	0	18.69	4
FALSE	High	Master Protein	675371463	OrfID:c40576.graph_c0_6 E-value:1.91055e-23 Identity:75/214(35.05) Score:110 NR Annotation:hypothetical protein X975_25077, partial [Stegodyphus mimosarum] ####The description of the inputfile of Query Seq:[320 - 1843]	0	25.088	10.6299	4	10	4	1	508	51.7	8.48	High	High	High	High		0.881	0.663	0.677	0.752	0.768	1.02	-0.18	-0.59	-0.56	-0.41	-0.38	0.03	124.2	109.4	82.3	84	14.849	0	32.93	4
FALSE	High	Master Protein	240978519	OrfID:c40580.graph_c0_7 E-value:0 Identity:414/416(99.52) Score:860 NR Annotation:retinoblastoma-binding protein, putative [Ixodes scapularis] ####The description of the inputfile of Query Seq:[213 - 1475]	0	12.588	10.6888	5	6	5	1	421	47.5	4.97	High	High	High	High		1.078	1.065	1.035	0.988	0.961	0.972	0.11	0.09	0.05	-0.02	-0.06	-0.04	95.7	103.2	101.9	99.1	0.778	0	14.16	5
FALSE	High	Master Protein	241828656	OrfID:c40619.graph_c0_16 E-value:0 Identity:374/399(93.73) Score:771 NR Annotation:flotillin, putative [Ixodes scapularis] ####The description of the inputfile of Query Seq:[1543 - 269] (REVERSE SENSE)	0	19.807	15.0588	6	8	6	1	425	46.7	5.92	High	High	High	High		1.249	1.39	1.749	1.113	1.4	1.258	0.32	0.48	0.81	0.15	0.49	0.33	74.2	92.7	103.2	129.8	0.63	0	13.85	6
FALSE	High	Master Protein	241709316	OrfID:c40628.graph_c0_9 E-value:7.28068e-115 Identity:173/246(70.33) Score:338 NR Annotation:gamma-soluble NSF attachment protein, putative [Ixodes scapularis] ####The description of the inputfile of Query Seq:[658 - 1389]	0	30.548	29.5082	8	14	8	1	244	26.5	4.73	High	High	High	High		1.06	1.009	1.064	0.952	1.004	1.055	0.08	0.01	0.09	-0.07	0.01	0.08	96.8	102.6	97.7	103	3.642	0	26.33	8
FALSE	High	Master Protein	240959477	OrfID:c40632.graph_c0_22 E-value:0 Identity:333/424(78.54) Score:677 NR Annotation:dynein light intermediate chain, putative [Ixodes scapularis] ####The description of the inputfile of Query Seq:[2302 - 779] (REVERSE SENSE)	0	35.365	22.4409	10	16	10	1	508	55.9	5.62	High	High	High	High		1.171	0.856	0.886	0.731	0.757	1.035	0.23	-0.22	-0.17	-0.45	-0.4	0.05	102.2	119.7	87.5	90.6	1.326	0	35.37	10
FALSE	High	Master Protein	241614142	OrfID:c40633.graph_c0_5 E-value:0 Identity:546/673(81.13) Score:1158 NR Annotation:DNA ligase, putative [Ixodes scapularis] ####The description of the inputfile of Query Seq:[217 - 2235]	0	10.686	3.71471	2	3	2	1	673	75.9	8.27	High	High	High	High		3.093	2.918	3.417	0.943	1.105	1.171	1.63	1.54	1.77	-0.08	0.14	0.23	38.4	118.6	111.9	131.1	0.179	0	8.27	2
FALSE	High	Master Protein	241686236	OrfID:c40638.graph_c0_12 E-value:5.03677e-176 Identity:292/507(57.59) Score:515 NR Annotation:60 kD ribonucleoprotein ssa/ro, putative [Ixodes scapularis] ####The description of the inputfile of Query Seq:[1889 - 213] (REVERSE SENSE)	0	8.854	5.72451	3	4	3	1	559	60.4	8.51	High	High	High	High		0.719	0.65	0.753	0.903	1.046	1.158	-0.48	-0.62	-0.41	-0.15	0.07	0.21	128.1	92.2	83.3	96.4	0.205	0	6.78	3
FALSE	High	Master Protein	242025321	OrfID:c40642.graph_c0_7 E-value:5.68676e-51 Identity:75/90(83.33) Score:163 NR Annotation:conserved hypothetical protein [Pediculus humanus corporis] ####The description of the inputfile of Query Seq:[532 - 801]	0	26.799	38.8889	5	17	5	1	90	10.3	7.24	High	High	High	High		1.169	2.127	1.498	1.82	1.282	0.704	0.22	1.09	0.58	0.86	0.36	-0.51	69	80.7	146.8	103.4	12.895	0	25.85	5
FALSE	High	Master Protein	241151409	OrfID:c40650.graph_c0_6 E-value:1.2675e-67 Identity:122/238(51.26) Score:227 NR Annotation:transforming acidic coiled-coil containing protein, putative [Ixodes scapularis] ####The description of the inputfile of Query Seq:[206 - 1909]	0	30.472	12.6761	7	11	7	1	568	62.9	4.97	High	High	High	High		0.995	0.879	1.102	0.884	1.108	1.254	-0.01	-0.19	0.14	-0.18	0.15	0.33	100.6	100.1	88.4	110.9	0.833	0	26.87	7
FALSE	High	Master Protein	241653319	OrfID:c40665.graph_c0_19 E-value:0 Identity:529/789(67.05) Score:861 NR Annotation:conserved hypothetical protein [Ixodes scapularis] ####The description of the inputfile of Query Seq:[3565 - 1160] (REVERSE SENSE)	0	26.815	11.4713	9	13	9	1	802	92.1	9.29	High	High	High	High		1.27	1.281	1.698	1.008	1.338	1.326	0.34	0.36	0.76	0.01	0.42	0.41	76.2	96.8	97.6	129.4	0.429	0	27.67	9
FALSE	High	Master Protein	241608408	OrfID:c40668.graph_c0_12 E-value:7.14395e-64 Identity:146/257(56.81) Score:221 NR Annotation:multiple pdz domain protein, putative [Ixodes scapularis] ####The description of the inputfile of Query Seq:[2199 - 1462] (REVERSE SENSE)	0	12.49	17.4797	3	4	3	1	246	25.5	6.8	High	High	High	High		1.515	1.35	1.513	0.891	0.998	1.12	0.6	0.43	0.6	-0.17	0	0.16	74.4	112.7	100.4	112.5	1.31	0	4.91	3
FALSE	High	Master Protein	113373898	OrfID:c40669.graph_c0_14 E-value:0 Identity:516/525(98.29) Score:1059 NR Annotation:leucine aminopeptidase [Haemaphysalis longicornis] ####The description of the inputfile of Query Seq:[1672 - 98] (REVERSE SENSE)	0	101.364	36	18	56	18	1	525	56.2	7.87	High	High	High	High		1.09	0.92	0.984	0.844	0.903	1.07	0.12	-0.12	-0.02	-0.24	-0.15	0.1	100.2	109.1	92.1	98.6	7.058	0	132.54	18
FALSE	High	Master Protein	241237978	OrfID:c40679.graph_c0_23 E-value:0 Identity:423/573(73.82) Score:855 NR Annotation:calnexin, putative [Ixodes scapularis] ####The description of the inputfile of Query Seq:[2108 - 315] (REVERSE SENSE)	0	48.187	17.3913	8	22	8	1	598	67.6	5.1	High	High	High	High		1.13	0.821	0.908	0.727	0.804	1.106	0.18	-0.28	-0.14	-0.46	-0.31	0.15	103.6	117.1	85.1	94.1	1.154	0	58.4	8
FALSE	High	Master Protein	568215821	OrfID:c40735.graph_c0_3 E-value:5.24698e-159 Identity:231/399(57.89) Score:462 NR Annotation:serine protease inhibitor 6 RmS6 [Rhipicephalus microplus] ####The description of the inputfile of Query Seq:[192 - 1385]	0	24.487	11.3065	5	9	4	1	398	44	5.49	High	High	High	High		2.082	2.256	1.567	1.084	0.753	0.695	1.06	1.17	0.65	0.12	-0.41	-0.53	57.9	120.6	130.7	90.8	1.081	1	19.15	5
FALSE	High	Master Protein	198443749	OrfID:c40736.graph_c1_5 E-value:3.74065e-139 Identity:192/207(92.75) Score:401 NR Annotation:glyceraldehyde 3-phosphate dehydrogenase [Dermacentor variabilis] ####The description of the inputfile of Query Seq:[850 - 230] (REVERSE SENSE)	0	93.522	58.9372	13	176	13	1	207	22.3	7.53	High	High	High	High		1.089	1.028	1.093	0.944	1.004	1.063	0.12	0.04	0.13	-0.08	0.01	0.09	95	103.5	97.7	103.9	53.117	0	368.2	13
FALSE	High	Master Protein	242003409	OrfID:c40744.graph_c0_4 E-value:7.98838e-09 Identity:55/185(29.73) Score:57 NR Annotation:secreted protein, putative [Ixodes scapularis] ####The description of the inputfile of Query Seq:[65 - 592]	0	8.402	10.7955	2	3	2	1	176	19.6	5.67	High	High	High	High		0.994	1.876	1.305	1.887	1.313	0.696	-0.01	0.91	0.38	0.92	0.39	-0.52	77.3	76.8	145	100.9	1.154	0	9.32	2
FALSE	High	Master Protein	194246017	OrfID:c40760.graph_c0_3 E-value:1.74198e-60 Identity:89/127(70.08) Score:190 NR Annotation:putative glutaredoxin [Dermacentor variabilis] ####The description of the inputfile of Query Seq:[270 - 638]	0	12.269	17.0732	3	13	3	1	123	13.9	5.35	High	High	High	High		0.553	0.514	0.263	0.929	0.476	0.513	-0.85	-0.96	-1.92	-0.11	-1.07	-0.96	171.6	94.9	88.2	45.2	3.217	0	21.7	3
FALSE	High	Master Protein	241999438	OrfID:c40765.graph_c0_12 E-value:4.73883e-159 Identity:216/251(86.06) Score:451 NR Annotation:ribosome maturation protein SBDS, putative [Ixodes scapularis] ####The description of the inputfile of Query Seq:[1151 - 399] (REVERSE SENSE)	0	27.108	19.5219	7	16	7	1	251	28.3	8.76	High	High	High	High		0.884	0.809	0.882	0.915	0.998	1.091	-0.18	-0.31	-0.18	-0.13	0	0.13	111.9	98.9	90.5	98.7	2.594	0	29.96	7
FALSE	High	Master Protein	241592746	OrfID:c40768.graph_c0_8 E-value:7.94318e-127 Identity:199/322(61.80) Score:375 NR Annotation:initiation factor 2 subunit, putative [Ixodes scapularis] ####The description of the inputfile of Query Seq:[1133 - 168] (REVERSE SENSE)	0	5.889	8.07453	3	3	3	1	322	34.9	5.54	High	High	High	High		1.194	0.837	0.783	0.701	0.655	0.935	0.26	-0.26	-0.35	-0.51	-0.61	-0.1	104.9	125.3	87.8	82.1	0.54	0	1.77	3
FALSE	High	Master Protein	241748167	OrfID:c40776.graph_c0_11 E-value:0 Identity:261/419(62.29) Score:550 NR Annotation:eIF2B-gamma protein, putative [Ixodes scapularis] ####The description of the inputfile of Query Seq:[1213 - 2] (REVERSE SENSE)	0	23.046	15.8416	6	9	6	1	404	44.7	5.91	High	High	High	High		0.813	0.696	0.76	0.856	0.934	1.091	-0.3	-0.52	-0.4	-0.22	-0.1	0.13	122.4	99.5	85.2	92.9	0.668	0	25.74	6
FALSE	High	Master Protein	684378704	OrfID:c40779.graph_c0_1 E-value:1.12664e-92 Identity:135/136(99.26) Score:273 NR Annotation:hypothetical protein T265_13221, partial [Opisthorchis viverrini] ####The description of the inputfile of Query Seq:[177 - 584]	0	40.572	33.0882	10	115	4	1	136	15.3	11.27	High	High	High	High		0.949	1.181	1.342	1.244	1.413	1.136	-0.07	0.24	0.42	0.31	0.5	0.18	89.4	84.9	105.6	120	137.95	5	194.86	10
FALSE	High	Master Protein	241686123	OrfID:c40787.graph_c0_6 E-value:2.50866e-117 Identity:162/186(87.10) Score:345 NR Annotation:ubiquitin protein ligase, putative [Ixodes scapularis] ####The description of the inputfile of Query Seq:[420 - 1388]	0	7.669	9.28793	3	4	3	1	323	35.2	6.95	High	High	High	High		1.398	1.37	1.838	0.98	1.315	1.342	0.48	0.45	0.88	-0.03	0.39	0.42	71.3	99.8	97.7	131.2	0.54	0	2.34	3
FALSE	High	Master Protein	675387941	OrfID:c40792.graph_c0_6 E-value:0 Identity:446/537(83.05) Score:929 NR Annotation:T-complex protein 1 subunit alpha, partial [Stegodyphus mimosarum] ####The description of the inputfile of Query Seq:[80 - 1726]	0	66.765	30.9654	17	35	16	1	549	59.1	6.42	High	High	High	High		1.025	0.959	1.086	0.935	1.059	1.132	0.04	-0.06	0.12	-0.1	0.08	0.18	98.3	100.8	94.2	106.7	2.594	1	72.28	17
FALSE	High	Master Protein	241580400	OrfID:c40796.graph_c0_9 E-value:3.55567e-09 Identity:28/67(41.79) Score:59 NR Annotation:hypothetical protein IscW_ISCW007032 [Ixodes scapularis] ####The description of the inputfile of Query Seq:[1009 - 5] (REVERSE SENSE)	0	21.972	13.4328	5	13	5	1	335	35	10.11	High	High	High	High		1.143	1.256	1.254	1.098	1.097	0.999	0.19	0.33	0.33	0.14	0.13	0	86	98.3	107.9	107.8	1.254	0	37.19	5
FALSE	High	Master Protein	29825445	OrfID:c40798.graph_c0_5 E-value:0 Identity:382/403(94.79) Score:771 NR Annotation:26S proteasome regulatory subunit [Dermacentor variabilis] ####The description of the inputfile of Query Seq:[76 - 1281]	0	62.641	33.8308	15	35	15	1	402	45.2	7.09	High	High	High	High		1.453	1.33	2.032	0.915	1.398	1.528	0.54	0.41	1.02	-0.13	0.48	0.61	68.8	100	91.5	139.8	4.505	0	73.27	15
FALSE	High	Master Protein	332691297	OrfID:c40803.graph_c0_17 E-value:1.53641e-47 Identity:86/207(41.55) Score:165 NR Annotation:salivary protein antigen P23 [Ixodes scapularis] ####The description of the inputfile of Query Seq:[2131 - 1403] (REVERSE SENSE)	0	20.52	18.93	5	8	5	1	243	26.9	9.8	High	High	High	High		1.569	2.801	2.043	1.785	1.303	0.73	0.65	1.49	1.03	0.84	0.38	-0.45	54	84.6	151.1	110.3	1.254	0	15.95	5
FALSE	High	Master Protein	241123482	OrfID:c40812.graph_c0_6 E-value:0 Identity:454/590(76.95) Score:974 NR Annotation:peroxinectin, putative [Ixodes scapularis] ####The description of the inputfile of Query Seq:[215 - 2710]	0	6.786	2.52404	2	2	2	1	832	92	7.64	High	High	High	High		2.915	3.034	2.236	1.041	0.767	0.737	1.54	1.6	1.16	0.06	-0.38	-0.44	43.6	127	132.1	97.4	0.108	0	4.76	2
FALSE	High	Master Protein	241700759	OrfID:c40815.graph_c0_5 E-value:3.51166e-168 Identity:233/345(67.54) Score:485 NR Annotation:zinc finger protein, putative [Ixodes scapularis] ####The description of the inputfile of Query Seq:[342 - 1631]	0	72.659	28.3721	13	35	13	1	430	47.1	4.72	High	High	High	High		1.843	1.759	1.707	0.954	0.926	0.97	0.88	0.81	0.77	-0.07	-0.11	-0.04	63.4	116.9	111.5	108.2	5.579	0	92.5	13
FALSE	High	Master Protein	242002502	OrfID:c40817.graph_c0_4 E-value:0 Identity:274/336(81.55) Score:590 NR Annotation:glycogenin-1, putative [Ixodes scapularis] ####The description of the inputfile of Query Seq:[437 - 1603]	0	52.268	17.9949	7	39	7	1	389	43.5	6.15	High	High	High	High		1.161	0.993	0.828	0.855	0.713	0.834	0.22	-0.01	-0.27	-0.23	-0.49	-0.26	100.4	116.6	99.8	83.2	6.627	0	84.92	7
FALSE	High	Master Protein	675381168	OrfID:c40824.graph_c0_12 E-value:8.17504e-111 Identity:204/622(32.80) Score:355 NR Annotation:Sec1 family domain-containing protein 2, partial [Stegodyphus mimosarum] ####The description of the inputfile of Query Seq:[461 - 2365]	0	7.392	4.88189	3	3	3	1	635	69.6	5.68	High	High	High	High		0.858	0.701	0.634	0.818	0.739	0.903	-0.22	-0.51	-0.66	-0.29	-0.44	-0.15	125.3	107.5	87.9	79.4	0.179	0	5.14	3
FALSE	High	Master Protein	241678691	OrfID:c40835.graph_c0_20 E-value:0 Identity:269/355(75.77) Score:553 NR Annotation:UDP-glucose 4-epimerase/UDP-sulfoquinovose synthase, putative [Ixodes scapularis] ####The description of the inputfile of Query Seq:[1922 - 861] (REVERSE SENSE)	0	21.677	12.1469	4	8	4	1	354	39.4	6.25	High	High	High	High		0.754	0.695	0.533	0.921	0.707	0.767	-0.41	-0.53	-0.91	-0.12	-0.5	-0.38	134.1	101.2	93.2	71.5	0.738	0	18.12	4
FALSE	High	Master Protein	325303436	OrfID:c40841.graph_c0_1 E-value:3.27103e-74 Identity:108/117(92.31) Score:231 NR Annotation:TPA: TPA_exp: alternative splicing factor SRp20/9G8 [Amblyomma variegatum] ####The description of the inputfile of Query Seq:[160 - 777]	0	11.576	12.6214	3	13	2	1	206	23.1	11.39	Not Found	Not Found	Not Found	Not Found		1.868	1.971	2.511	1.055	1.344	1.274	0.9	0.98	1.33	0.08	0.43	0.35	54.4	101.7	107.2	136.7	1.848	1	16.94	3
FALSE	High	Master Protein	325303176	OrfID:c40872.graph_c0_5 E-value:2.08171e-155 Identity:220/222(99.10) Score:439 NR Annotation:TPA: TPA_inf: alternative splicing factor ASF/SF2 [Amblyomma variegatum] ####The description of the inputfile of Query Seq:[129 - 797]	0	35.998	25.1121	7	32	7	1	223	25.5	9.76	High	High	High	High		1.21	0.991	1.194	0.819	0.987	1.205	0.27	-0.01	0.26	-0.29	-0.02	0.27	91	110.1	90.2	108.7	4.412	0	74.29	7
FALSE	High	Master Protein	242023979	OrfID:c40878.graph_c0_14 E-value:0 Identity:556/1052(52.85) Score:1078 NR Annotation:Anion exchange protein, putative [Pediculus humanus corporis] ####The description of the inputfile of Query Seq:[409 - 4383]	0	17.689	3.77358	4	6	4	1	1325	148.4	6.42	Not Found	Not Found	High	High			100	100	100	100	1.15		6.64	6.64	6.64	6.64	0.2			186.1	213.9	0.194	0	9.85	4
FALSE	High	Master Protein	115694478	OrfID:c40881.graph_c0_27 E-value:2.68957e-130 Identity:229/534(42.88) Score:402 NR Annotation:PREDICTED: NEDD8 ultimate buster 1-like [Strongylocentrotus purpuratus] ####The description of the inputfile of Query Seq:[1604 - 3] (REVERSE SENSE)	0.001	4.317	3.55805	2	3	2	1	534	59.7	7.31	High	High	High	High		2.142	2.661	2.711	1.242	1.266	1.019	1.1	1.41	1.44	0.31	0.34	0.03	47	100.6	125	127.4	0.172	0	3.94	2
FALSE	High	Master Protein	646714776	OrfID:c40888.graph_c0_11 E-value:1.70881e-37 Identity:130/426(30.52) Score:160 NR Annotation:Large proline-rich protein BAT3 [Zootermopsis nevadensis] ####The description of the inputfile of Query Seq:[101 - 4102]	0	36.505	11.0945	9	15	9	1	1334	138.2	6.61	High	High	High	High		1.283	0.962	0.998	0.749	0.778	1.038	0.36	-0.06	0	-0.42	-0.36	0.05	94.3	121	90.7	94.1	0.532	0	27.86	9
FALSE	High	Master Protein	568215845	OrfID:c40892.graph_c0_12 E-value:2.94214e-167 Identity:227/377(60.21) Score:482 NR Annotation:serine protease inhibitor 18 RmS18 [Rhipicephalus microplus] ####The description of the inputfile of Query Seq:[1267 - 131] (REVERSE SENSE)	0	12.587	11.0818	4	8	4	1	379	41.4	5.78	High	High	High	High		0.895	0.836	0.761	0.934	0.85	0.91	-0.16	-0.26	-0.39	-0.1	-0.23	-0.14	114.5	102.5	95.8	87.1	0.445	0	14.35	4
FALSE	High	Master Protein	646722714	OrfID:c40898.graph_c1_3 E-value:1.28584e-67 Identity:111/171(64.91) Score:215 NR Annotation:Chromatin modification-related protein MEAF6 [Zootermopsis nevadensis] ####The description of the inputfile of Query Seq:[12 - 692]	0	26.452	17.1806	5	7	5	1	227	23.4	9.55	High	High	High	High		1.014	1.12	1.259	1.105	1.241	1.124	0.02	0.16	0.33	0.14	0.31	0.17	91.1	92.3	102	114.6	6.499	0	19.72	5
FALSE	High	Master Protein	240979808	OrfID:c40911.graph_c0_4 E-value:1.05799e-116 Identity:237/357(66.39) Score:358 NR Annotation:phosphorylase kinase gamma subunit, putative [Ixodes scapularis] ####The description of the inputfile of Query Seq:[235 - 1308]	0	7.057	11.4525	4	4	4	1	358	38.9	6.86	High	High	High	High		0.827	0.731	0.689	0.885	0.833	0.942	-0.27	-0.45	-0.54	-0.18	-0.26	-0.09	123.2	101.8	90.1	84.9	0.585	0	5.6	4
FALSE	High	Master Protein	585651686	OrfID:c40913.graph_c0_20 E-value:4.15421e-60 Identity:260/981(26.50) Score:235 NR Annotation:PREDICTED: E3 ubiquitin-protein ligase TTC3-like, partial [Saccoglossus kowalevskii] ####The description of the inputfile of Query Seq:[265 - 5370]	0	24.621	6.52174	8	9	8	1	1702	188.5	6.04	High	High	High	High		0.898	0.929	0.945	1.035	1.052	1.017	-0.16	-0.11	-0.08	0.05	0.07	0.02	106	95.2	98.5	100.2	0.202	0	17.98	8
FALSE	High	Master Protein	241114437	OrfID:c40915.graph_c1_20 E-value:0 Identity:1068/1235(86.48) Score:2251 NR Annotation:peroxidase, putative [Ixodes scapularis] ####The description of the inputfile of Query Seq:[4801 - 734] (REVERSE SENSE)	0	23.392	5.45723	6	8	6	1	1356	151.3	7.65	High	High	High	High		0.982	1.001	1.284	1.02	1.308	1.282	-0.03	0	0.36	0.03	0.39	0.36	93.7	92	93.9	120.4	0.217	0	15.93	6
FALSE	High	Master Protein	240995616	OrfID:c40918.graph_c0_13 E-value:0 Identity:583/815(71.53) Score:1082 NR Annotation:ribosomal RNA methyltransferase, putative [Ixodes scapularis] ####The description of the inputfile of Query Seq:[47 - 2446]	0	10.888	5.125	3	4	3	1	800	91.4	8.56	High	High	High	High		0.96	0.998	0.93	1.04	0.969	0.932	-0.06	0	-0.1	0.06	-0.05	-0.1	102.9	98.8	102.7	95.7	0.245	0	6.45	3
FALSE	High	Master Protein	241061248	OrfID:c40922.graph_c0_3 E-value:0 Identity:262/331(79.15) Score:521 NR Annotation:conserved hypothetical protein [Ixodes scapularis] ####The description of the inputfile of Query Seq:[12 - 1229]	0	17.174	9.60591	4	11	4	1	406	44.5	8.72	High	High	High	High		0.943	0.736	0.651	0.78	0.691	0.885	-0.08	-0.44	-0.62	-0.36	-0.53	-0.18	120.1	113.3	88.4	78.2	0.557	0	17.07	4
FALSE	High	Master Protein	241676234	OrfID:c40923.graph_c0_15 E-value:0 Identity:679/818(83.01) Score:1330 NR Annotation:tomosyn, putative [Ixodes scapularis] ####The description of the inputfile of Query Seq:[176 - 3511]	0	10.051	3.23741	3	4	3	1	1112	122.7	7.08	High	High	High	High		1.129	0.791	0.857	0.701	0.759	1.083	0.18	-0.34	-0.22	-0.51	-0.4	0.12	105.9	119.6	83.8	90.8	0.129	0	8.8	3
FALSE	High	Master Protein	241148359	OrfID:c40925.graph_c0_10 E-value:1.1622e-108 Identity:149/208(71.63) Score:320 NR Annotation:ankyrin, putative [Ixodes scapularis] ####The description of the inputfile of Query Seq:[887 - 195] (REVERSE SENSE)	0	7.596	14.2857	3	5	3	1	231	25.1	6.3	High	High	High	High		1.25	1.12	1.393	0.895	1.114	1.245	0.32	0.16	0.48	-0.16	0.16	0.32	84	105	94	117	0.638	0	6.97	3
FALSE	High	Master Protein	241608598	OrfID:c40926.graph_c0_3 E-value:0 Identity:424/521(81.38) Score:857 NR Annotation:mitochondrial processing peptidase alpha subunit, putative [Ixodes scapularis] ####The description of the inputfile of Query Seq:[73 - 1626]	0	20.691	11.583	5	12	5	1	518	57	6.27	High	High	High	High		0.891	0.663	0.68	0.744	0.763	1.026	-0.17	-0.59	-0.56	-0.43	-0.39	0.04	123.7	110.2	82	84.1	0.562	0	19.93	5
FALSE	High	Master Protein	241828734	OrfID:c40927.graph_c0_2 E-value:1.00607e-144 Identity:195/217(89.86) Score:411 NR Annotation:RAS-related protein, putative [Ixodes scapularis] ####The description of the inputfile of Query Seq:[344 - 988]	0	21.701	20.4651	5	13	3	1	215	24	6.13	Not Found	Not Found	Not Found	Not Found																		1.929	0	17.07	5
FALSE	High	Master Protein	675380257	OrfID:c40935.graph_c0_6 E-value:3.55621e-169 Identity:296/444(66.67) Score:492 NR Annotation:Microfibrillar-associated protein 1, partial [Stegodyphus mimosarum] ####The description of the inputfile of Query Seq:[106 - 1455]	0	19.861	11.1111	4	7	4	1	450	53.3	5.12	High	High	High	High		1.408	1.53	1.543	1.086	1.096	1.009	0.49	0.61	0.63	0.12	0.13	0.01	73	102.8	111.6	112.6	0.995	0	12.7	4
FALSE	High	Master Protein	241696184	OrfID:c40939.graph_c0_14 E-value:0 Identity:273/302(90.40) Score:555 NR Annotation:prohibitin, putative [Ixodes scapularis] ####The description of the inputfile of Query Seq:[1748 - 843] (REVERSE SENSE)	0	11.159	10.9272	4	8	4	1	302	33.2	9.76	High	High	High	High		0.793	0.665	0.588	0.839	0.742	0.884	-0.33	-0.59	-0.77	-0.25	-0.43	-0.18	131.3	104.1	87.4	77.2	0.557	0	17.12	4
FALSE	High	Master Protein	241997562	OrfID:c40940.graph_c0_4 E-value:2.08223e-143 Identity:200/245(81.63) Score:410 NR Annotation:molecular chaperone, putative [Ixodes scapularis] ####The description of the inputfile of Query Seq:[51 - 785]	0	13.784	16.7347	5	7	5	1	245	29.1	9.19	High	High	High	High		0.825	1.005	1.125	1.219	1.364	1.119	-0.28	0.01	0.17	0.29	0.45	0.16	101.1	83.4	101.7	113.8	1.154	0	15.28	5
FALSE	High	Master Protein	325302608	OrfID:c40945.graph_c0_10 E-value:3.54247e-168 Identity:229/239(95.82) Score:474 NR Annotation:TPA: TPA_exp: proteasome alpha type 1 [Amblyomma variegatum] ####The description of the inputfile of Query Seq:[913 - 80] (REVERSE SENSE)	0	26.338	29.4964	9	15	9	1	278	30.4	6.28	High	High	High	High		1.292	0.945	0.856	0.731	0.663	0.906	0.37	-0.08	-0.22	-0.45	-0.59	-0.14	97.7	126.3	92.3	83.7	2.384	0	31.6	9
FALSE	High	Master Protein	11079190	OrfID:c40955.graph_c0_14 E-value:3.52453e-160 Identity:221/222(99.55) Score:451 NR Annotation:peroxiredoxin [Haemaphysalis longicornis] ####The description of the inputfile of Query Seq:[822 - 160] (REVERSE SENSE)	0	55.858	32.1267	12	45	12	1	221	24.4	5.87	High	High	High	High		0.908	0.815	0.777	0.898	0.856	0.953	-0.14	-0.29	-0.36	-0.16	-0.22	-0.07	114.3	103.7	93.2	88.8	19.309	0	102.36	12
FALSE	High	Master Protein	241121667	OrfID:c40978.graph_c0_4 E-value:0 Identity:384/467(82.23) Score:815 NR Annotation:coronin, putative [Ixodes scapularis] ####The description of the inputfile of Query Seq:[329 - 1858]	0	11.072	6.86275	3	6	3	1	510	55.8	6.19	High	High	High	High		1.087	0.991	1.081	0.911	0.994	1.091	0.12	-0.01	0.11	-0.13	-0.01	0.13	96.2	104.6	95.3	103.9	0.28	0	11.21	3
FALSE	High	Master Protein	241174272	OrfID:c40988.graph_c0_11 E-value:0 Identity:645/1089(59.23) Score:1245 NR Annotation:cell cycle regulator p107, putative [Ixodes scapularis] ####The description of the inputfile of Query Seq:[108 - 3275]	0.001	4.107	2.17803	2	2	2	1	1056	119.7	8.13	High	High	High	High		1.559	1.476	1.975	0.946	1.266	1.338	0.64	0.56	0.98	-0.08	0.34	0.42	66.6	103.8	98.2	131.4	0.061	0	3.83	2
FALSE	High	Master Protein	241594397	OrfID:c40995.graph_c1_8 E-value:1.22647e-100 Identity:147/242(60.74) Score:303 NR Annotation:valacyclovir hydrolase, putative [Ixodes scapularis] ####The description of the inputfile of Query Seq:[840 - 127] (REVERSE SENSE)	0	13.125	10.084	2	5	2	1	238	26.9	7.06	High	High	High	High		2.745	1.733	1.607	0.631	0.585	0.927	1.46	0.79	0.68	-0.66	-0.77	-0.11	56.5	155	97.8	90.7	0.585	0	12.36	2
FALSE	High	Master Protein	241643377	OrfID:c41003.graph_c0_6 E-value:0 Identity:413/469(88.06) Score:897 NR Annotation:poly(A) polymerase, putative [Ixodes scapularis] ####The description of the inputfile of Query Seq:[255 - 2708]	0	14.082	7.45721	4	4	4	1	818	89.1	5.83	High	High	High	High		1.149	0.995	0.97	0.866	0.844	0.975	0.2	-0.01	-0.04	-0.21	-0.25	-0.04	97.2	111.8	96.7	94.3	0.202	0	10.29	4
[truncated: 1,346 more rows]

## Sheet: test2
Checked	Protein FDR Confidence	Master	Accession	Description	Exp. q-value	Sum PEP Score	Coverage	# Peptides	# PSMs	# Unique Peptides	# Protein Groups	# AAs	MW [kDa]	calc. pI	Found in Sample: [S1] F1: 114, Sample, 0h	Found in Sample: [S2] F1: 115, Sample, 24h	Found in Sample: [S3] F1: 116, Sample, 48h	Found in Sample: [S4] F1: 117, Sample, 72h	Modifications	Abundance Ratio: (115) / (114)	Abundance Ratio: (116) / (114)	Abundance Ratio: (117) / (114)	Abundance Ratio: (116) / (115)	Abundance Ratio: (117) / (115)	Abundance Ratio: (117) / (116)	Abundance Ratio (log2): (115) / (114)	Abundance Ratio (log2): (116) / (114)	Abundance Ratio (log2): (117) / (114)	Abundance Ratio (log2): (116) / (115)	Abundance Ratio (log2): (117) / (115)	Abundance Ratio (log2): (117) / (116)	Abundances (Scaled): F1: 114, Sample, 0h	Abundances (Scaled): F1: 115, Sample, 24h	Abundances (Scaled): F1: 116, Sample, 48h	Abundances (Scaled): F1: 117, Sample, 72h	emPAI	# Razor Peptides	Score Sequest HT	# Peptides Sequest HT
[truncated: 2,302 more rows]

[truncated: 5 more sheets: test3, intersection protein of 3 tests, 115to114 up and down regulated, 116to114 up and down regulated, 117to114 up and down regulated]
